# Supplementary material for: Updated checklist of Poa in the Iberian Peninsula and Balearic Islands
Source: PhytoKeys. 2018 Jul 10;(103):27–60. doi: 10.3897/phytokeys.103.26029 (PMC6050348; doi:10.3897/phytokeys.103.26029)
Supplement: XML Treatment for Poa pratensis L., Sp. Pl. 67. 1753 subsp. pratensis [file phytokeys.103.26029-treatment1.xml]

<!DOCTYPE tp:taxon-treatment
  PUBLIC "-//TaxonX//DTD Taxonomic Treatment Publishing DTD v0 20100105//EN" "tax-treatment-NSO.dtd">
<tp:taxon-treatment xmlns:tp="http://www.plazi.org/taxpub"><tp:treatment-meta><kwd-group><label>Taxon classification</label><kwd><named-content xmlns:xlink="http://www.w3.org/1999/xlink" content-type="kingdom">Plantae</named-content></kwd><kwd><named-content xmlns:xlink="http://www.w3.org/1999/xlink" content-type="order">Poales</named-content></kwd><kwd><named-content xmlns:xlink="http://www.w3.org/1999/xlink" content-type="family">Poaceae</named-content></kwd></kwd-group><mixed-citation publication-type="journal"><person-group><name><surname>Ortega-Olivencia</surname><given-names>Ana</given-names></name><name><surname>Devesa</surname><given-names>Juan A.</given-names></name></person-group><article-title>Updated checklist of <italic><tp:taxon-name><tp:taxon-name-part taxon-name-part-type="genus" reg="Poa">Poa</tp:taxon-name-part></tp:taxon-name></italic> in the Iberian Peninsula and Balearic Islands</article-title><source>PhytoKeys</source><day>10</day><month>7</month><year>2018</year><volume>2018</volume><issue>103</issue><fpage>27</fpage><lpage>60</lpage><pub-id pub-id-type="doi">10.3897/phytokeys.103.26029</pub-id></mixed-citation></tp:treatment-meta><tp:nomenclature><label>1.</label><tp:taxon-name>
              <tp:taxon-name-part taxon-name-part-type="genus" reg="Poa">Poa</tp:taxon-name-part>
              <tp:taxon-name-part taxon-name-part-type="species" reg="pratensis">pratensis</tp:taxon-name-part>
              <tp:taxon-name-part taxon-name-part-type="authority">L., Sp. Pl. 67. 1753</tp:taxon-name-part>
              <tp:taxon-name-part taxon-name-part-type="infraspecific-rank">subsp.</tp:taxon-name-part>
              <tp:taxon-name-part taxon-name-part-type="subspecies" reg="pratensis">pratensis</tp:taxon-name-part>
            </tp:taxon-name><tp:nomenclature-citation-list><tp:nomenclature-citation><tp:taxon-name>
                  <tp:taxon-name-part taxon-name-part-type="genus" reg="Poa">Poa</tp:taxon-name-part> <tp:taxon-name-part taxon-name-part-type="species" reg="angustifolia">angustifolia</tp:taxon-name-part> <tp:taxon-name-part taxon-name-part-type="infraspecific-rank">var.</tp:taxon-name-part> <tp:taxon-name-part taxon-name-part-type="variety" reg="pratensis">pratensis</tp:taxon-name-part></tp:taxon-name><comment>(L.) Simonkai, Enum. Fl. Transsilv. 580. 1886.</comment></tp:nomenclature-citation><tp:nomenclature-citation><tp:taxon-name>
                  <tp:taxon-name-part taxon-name-part-type="genus" reg="Paneion">Paneion</tp:taxon-name-part> <tp:taxon-name-part taxon-name-part-type="species" reg="pratense">pratense</tp:taxon-name-part></tp:taxon-name><comment>(L.) Lunell, Amer. Midl. Nat. 4: 222. 1915.</comment></tp:nomenclature-citation><tp:nomenclature-citation><tp:taxon-name><tp:taxon-name-part taxon-name-part-type="genus" reg="Poa"/><tp:taxon-name-part taxon-name-part-type="species" reg="pratensis"/><tp:taxon-name-part taxon-name-part-type="subspecies" reg="pratensis"/></tp:taxon-name><comment><bold>Ill.</bold>
                  var. <tp:taxon-name><tp:taxon-name-part taxon-name-part-type="genus" reg="Poa"/><tp:taxon-name-part taxon-name-part-type="variety" reg="pratensis">pratensis</tp:taxon-name-part></tp:taxon-name> [<xref ref-type="bibr" rid="B29">Soreng and Peterson (2012</xref>: 67, fig. 18C–J, sub <tp:taxon-name><tp:taxon-name-part taxon-name-part-type="genus" reg="Poa">P.</tp:taxon-name-part> <tp:taxon-name-part taxon-name-part-type="species" reg="pratensis">pratensis</tp:taxon-name-part> <tp:taxon-name-part taxon-name-part-type="infraspecific-rank">subsp.</tp:taxon-name-part> <tp:taxon-name-part taxon-name-part-type="subspecies" reg="pratensis">pratensis</tp:taxon-name-part></tp:taxon-name>); <xref ref-type="bibr" rid="B4">Devesa (1987</xref>: 261, sub <tp:taxon-name><tp:taxon-name-part taxon-name-part-type="genus" reg="Poa">P.</tp:taxon-name-part> <tp:taxon-name-part taxon-name-part-type="species" reg="pratensis">pratensis</tp:taxon-name-part></tp:taxon-name>)]; var. <tp:taxon-name><tp:taxon-name-part taxon-name-part-type="genus" reg="Poa"/><tp:taxon-name-part taxon-name-part-type="variety" reg="minor">minor</tp:taxon-name-part></tp:taxon-name> [<xref ref-type="bibr" rid="B29">Soreng and Peterson (2012</xref>: 67, fig. 18 A-B, sub <tp:taxon-name><tp:taxon-name-part taxon-name-part-type="genus" reg="Poa">P.</tp:taxon-name-part> <tp:taxon-name-part taxon-name-part-type="species" reg="pratensis">pratensis</tp:taxon-name-part> <tp:taxon-name-part taxon-name-part-type="infraspecific-rank">subsp.</tp:taxon-name-part> <tp:taxon-name-part taxon-name-part-type="subspecies" reg="irrigata">irrigata</tp:taxon-name-part></tp:taxon-name> )]; <tp:taxon-name><tp:taxon-name-part taxon-name-part-type="genus" reg="Poa"/><tp:taxon-name-part taxon-name-part-type="species" reg="pratensis"/><tp:taxon-name-part taxon-name-part-type="subspecies" reg="irrigata"/><tp:taxon-name-part taxon-name-part-type="infraspecific-rank">var.</tp:taxon-name-part> <tp:taxon-name-part taxon-name-part-type="variety" reg="angustifolia">angustifolia</tp:taxon-name-part></tp:taxon-name> [<xref ref-type="bibr" rid="B24">Ruiz (1991</xref>: 29, lam. II, sub <tp:taxon-name><tp:taxon-name-part taxon-name-part-type="genus" reg="Poa">P.</tp:taxon-name-part> <tp:taxon-name-part taxon-name-part-type="species" reg="angustifolia">angustifolia</tp:taxon-name-part></tp:taxon-name>]; <xref ref-type="bibr" rid="B29">Soreng and Peterson (2012</xref>: 66, fig. 17H–I, sub <tp:taxon-name><tp:taxon-name-part taxon-name-part-type="genus" reg="Poa">P.</tp:taxon-name-part> <tp:taxon-name-part taxon-name-part-type="species" reg="pratensis">pratensis</tp:taxon-name-part> <tp:taxon-name-part taxon-name-part-type="infraspecific-rank">subsp.</tp:taxon-name-part> <tp:taxon-name-part taxon-name-part-type="subspecies" reg="angustifolia">angustifolia</tp:taxon-name-part></tp:taxon-name>)]. </comment></tp:nomenclature-citation></tp:nomenclature-citation-list></tp:nomenclature><tp:treatment-sec sec-type="Type" id="SECID0ESTAG"><title>Type</title><p>“Habitat in Europae pratis fertilissimis”. Typus: Russia, Prov. Sanct-Petersburg, 5 km australi-occidentum, versus a st. viae ferr. Mga. pratulum ad ripam dextram fl. Mga, 26 Jun 1997, N. N. Tzvelev N-257 (type conserved, designated by <xref ref-type="bibr" rid="B26">Soreng and Barrie 1999</xref>, pg. 157: BM-000576302; isolectotypes: B, C, CAN, CONC, H, K, KW, L, LE, LIV, MA, MO, MW, NSW, P, PE, PR, S, SI, TNS, US, W).</p></tp:treatment-sec><tp:treatment-sec sec-type="Flowering" id="SECID0E3TAG"><title>Flowering.</title><p>April-August (September).</p></tp:treatment-sec><tp:treatment-sec sec-type="ecology" id="SECID0EBUAG"><title>Ecology.</title><p>Grasslands at edges of watercourses, ravines, ponds and alpine wetlands (“borreguiles”), walls, wet soils on slopes, ditches, cultivated fields, clearings surrounded by pines, holm oaks, Portuguese oaks and other oaks; edaphically indifferent; 0−2400 m a.s.l.</p></tp:treatment-sec><tp:treatment-sec sec-type="distribution" id="SECID0EGUAG"><title>Distribution.</title><p>Eurasia, N Africa and Macaronesia (Azores, Madeira and Canary Islands); introduced in N, C and S America and Australia. Scattered throughout much of the Iberian Peninsula and Balearic Islands. <bold>And. Spa.</bold>: A Ab Al Av B Bu C Cc Co CR Cs Cu Ge Gr Gu Hu J L Le Lo Lu M Ma Mu Na O Or P PM[Mll] (Po) S Sa Sg So SS (T) Te To V Va Vi Z Za. <bold>Port</bold>: AAl (BA) (BB) (BL) DL (E) Mi TM.</p></tp:treatment-sec><tp:treatment-sec sec-type="notes" id="SECID0EQUAG"><title>Notes.</title><p>
              <italic><tp:taxon-name><tp:taxon-name-part taxon-name-part-type="genus" reg="Poa">Poa</tp:taxon-name-part> <tp:taxon-name-part taxon-name-part-type="species" reg="pratensis">pratensis</tp:taxon-name-part></tp:taxon-name></italic> is one of the most polymorphic taxa in the genus for a variety of reasons: its great morphological and cytological variation, the predominance of agamospermy, its vegetative propagation and wide distribution, the latter due in part to its introduction into many parts of the world for use on lawns, as fodder or for soil stabilisation (<xref ref-type="bibr" rid="B26">Soreng and Barrie 1999</xref>). At least 220 crop varieties are recognised (<xref ref-type="bibr" rid="B32">Stoneberg Holt et al. 2004</xref>).</p><p>In the territory covered by <italic>Flora iberica</italic>, three patterns of variation are recognised. Plants with scarcely any extravaginal shoots and possessing basal-leaf ligules with scattered or sometimes entangled apical hairs up to 0.4 mm and 0.2–0.5 mm on the back correspond to <bold><italic><tp:taxon-name><tp:taxon-name-part taxon-name-part-type="genus" reg="Poa">Poa</tp:taxon-name-part> <tp:taxon-name-part taxon-name-part-type="species" reg="pratensis">pratensis</tp:taxon-name-part></tp:taxon-name></italic></bold> var. <bold><italic><tp:taxon-name><tp:taxon-name-part taxon-name-part-type="genus" reg="Poa"/><tp:taxon-name-part taxon-name-part-type="species" reg="minor">minor</tp:taxon-name-part></tp:taxon-name></italic></bold> Wahlenb., Fl. Upsal. 33. 1820. [Type: “Hab. in pratis et pascuis fertilibus plerisque frequenter”; <italic><tp:taxon-name><tp:taxon-name-part taxon-name-part-type="genus" reg="Poa">Poa</tp:taxon-name-part> <tp:taxon-name-part taxon-name-part-type="species" reg="humilis">humilis</tp:taxon-name-part></tp:taxon-name></italic> Ehrh., Beitr. Naturk. 6: 84. 1791, nom. nud.; <italic><tp:taxon-name><tp:taxon-name-part taxon-name-part-type="genus" reg="Poa">P.</tp:taxon-name-part> <tp:taxon-name-part taxon-name-part-type="species" reg="humilis">humilis</tp:taxon-name-part></tp:taxon-name></italic> Ehrh. ex Hoffm., Deutschl. Fl. 1: 45. 1800, type: “In cultis, ad vias; fl. Apr. Sept.”; <italic><tp:taxon-name><tp:taxon-name-part taxon-name-part-type="genus" reg="Poa">P.</tp:taxon-name-part> <tp:taxon-name-part taxon-name-part-type="species" reg="subcaerulea">subcaerulea</tp:taxon-name-part></tp:taxon-name></italic> Sm., Engl. Bot. 14, lam. 1004. 1802, basion., type: “Gathered in Anglesea by the Rev. H. Davies, flowering in June”; <italic><tp:taxon-name><tp:taxon-name-part taxon-name-part-type="genus" reg="Poa">P.</tp:taxon-name-part> <tp:taxon-name-part taxon-name-part-type="species" reg="depressa">depressa</tp:taxon-name-part></tp:taxon-name></italic> J. Presl &amp; C. Presl, Fl. Čech. 20. 1819, type: “Summa Sudetorum cacuminal”; <tp:taxon-name><tp:taxon-name-part taxon-name-part-type="genus" reg="Poa">P.</tp:taxon-name-part> <tp:taxon-name-part taxon-name-part-type="species" reg="pratensis">pratensis</tp:taxon-name-part> <tp:taxon-name-part taxon-name-part-type="infraspecific-rank">var.</tp:taxon-name-part> <tp:taxon-name-part taxon-name-part-type="variety" reg="latifolia">latifolia</tp:taxon-name-part></tp:taxon-name> Weihe ex Mert. &amp; W.D.J. Koch, Deutschl. Fl. 1(2): 612. 1823, type: “Auf dürren sandigen Hügeln, auf magern Grasplätzen und auf den Triften hoher Gebirge bleibt”; <tp:taxon-name><tp:taxon-name-part taxon-name-part-type="genus" reg="Poa">P.</tp:taxon-name-part> <tp:taxon-name-part taxon-name-part-type="species" reg="pratensis">pratensis</tp:taxon-name-part> <tp:taxon-name-part taxon-name-part-type="infraspecific-rank">var.</tp:taxon-name-part> <tp:taxon-name-part taxon-name-part-type="variety" reg="subcaerulea">subcaerulea</tp:taxon-name-part></tp:taxon-name> (Sm.) Sm., Engl. Fl. 1: 126 (1824); <tp:taxon-name><tp:taxon-name-part taxon-name-part-type="genus" reg="Poa">P.</tp:taxon-name-part> <tp:taxon-name-part taxon-name-part-type="species" reg="pratensis">pratensis</tp:taxon-name-part> <tp:taxon-name-part taxon-name-part-type="infraspecific-rank">var.</tp:taxon-name-part> <tp:taxon-name-part taxon-name-part-type="variety" reg="humilis">humilis</tp:taxon-name-part></tp:taxon-name> (Ehrh. ex Hoffm.) Ehrh. ex Spenn., Fl. Friburg. 1: 130. 1825; <tp:taxon-name><tp:taxon-name-part taxon-name-part-type="genus" reg="Poa">P.</tp:taxon-name-part> <tp:taxon-name-part taxon-name-part-type="species" reg="pratensis">pratensis</tp:taxon-name-part> <tp:taxon-name-part taxon-name-part-type="infraspecific-rank">subsp.</tp:taxon-name-part> <tp:taxon-name-part taxon-name-part-type="subspecies" reg="latifolia">latifolia</tp:taxon-name-part></tp:taxon-name> (Weihe ex Mert. &amp; W.D.J. Koch) Schübl. &amp; G. Martens, Fl. Würtemberg 77. 1834; <tp:taxon-name><tp:taxon-name-part taxon-name-part-type="genus" reg="Poa">P.</tp:taxon-name-part> <tp:taxon-name-part taxon-name-part-type="species" reg="pratensis">pratensis</tp:taxon-name-part> <tp:taxon-name-part taxon-name-part-type="infraspecific-rank">var.</tp:taxon-name-part> <tp:taxon-name-part taxon-name-part-type="variety" reg="depressa">depressa</tp:taxon-name-part></tp:taxon-name> (J. Presl &amp; C. Presl) Opiz, Seznam Rost. Kvet. Cesk. 76. 1852; <tp:taxon-name><tp:taxon-name-part taxon-name-part-type="genus" reg="Poa">P.</tp:taxon-name-part> <tp:taxon-name-part taxon-name-part-type="species" reg="pratensis">pratensis</tp:taxon-name-part> <tp:taxon-name-part taxon-name-part-type="infraspecific-rank">var.</tp:taxon-name-part> <tp:taxon-name-part taxon-name-part-type="variety" reg="maritima">maritima</tp:taxon-name-part></tp:taxon-name> Corb., Nouv. Fl. Normandie 655. 1894, type: “Sables maritimes et pelouses du littoral. C.”; <italic><tp:taxon-name><tp:taxon-name-part taxon-name-part-type="genus" reg="Poa">P.</tp:taxon-name-part> <tp:taxon-name-part taxon-name-part-type="species" reg="irrigata">irrigata</tp:taxon-name-part></tp:taxon-name></italic> Lindm., Bot. Not. 1905: 73, 88. 1905, type: “Hab. in uliginosis, pratis et viarum marginibus irrigatis, fossis graminosis, solo abiegnorum muscoso humido, haud raro in pratis litoralibus, hinc inde in pascuis solo duriore turfoso. Vidi specimina typica ex Ölandia (Borgholm), .....”; <tp:taxon-name><tp:taxon-name-part taxon-name-part-type="genus" reg="Poa">P.</tp:taxon-name-part> <tp:taxon-name-part taxon-name-part-type="species" reg="irrigata">irrigata</tp:taxon-name-part> <tp:taxon-name-part taxon-name-part-type="infraspecific-rank">f.</tp:taxon-name-part> <tp:taxon-name-part taxon-name-part-type="form" reg="rigens">rigens</tp:taxon-name-part></tp:taxon-name> Lindm., Bot. Not. 1905: 90. 1905, type: “Hab. In Lapponia”; <italic><tp:taxon-name><tp:taxon-name-part taxon-name-part-type="genus" reg="Poa">P.</tp:taxon-name-part> <tp:taxon-name-part taxon-name-part-type="species" reg="pratensis">pratensis</tp:taxon-name-part></tp:taxon-name></italic> “race” <italic>subcaerulea</italic> (Sm.) Rouy, Fl. France 14: 283. 1913; <tp:taxon-name><tp:taxon-name-part taxon-name-part-type="genus" reg="Poa">P.</tp:taxon-name-part> <tp:taxon-name-part taxon-name-part-type="species" reg="pratensis">pratensis</tp:taxon-name-part> <tp:taxon-name-part taxon-name-part-type="infraspecific-rank">subsp.</tp:taxon-name-part> <tp:taxon-name-part taxon-name-part-type="subspecies" reg="irrigata">irrigata</tp:taxon-name-part></tp:taxon-name> (Lindm.) H. Lindb., Exsicc. (Pl. Finland.) 2: 20. 1916; <tp:taxon-name><tp:taxon-name-part taxon-name-part-type="genus" reg="Poa">P.</tp:taxon-name-part> <tp:taxon-name-part taxon-name-part-type="species" reg="pratensis">pratensis</tp:taxon-name-part> <tp:taxon-name-part taxon-name-part-type="infraspecific-rank">subsp.</tp:taxon-name-part> <tp:taxon-name-part taxon-name-part-type="subspecies" reg="subcaerulea">subcaerulea</tp:taxon-name-part></tp:taxon-name> (Sm.) Hiitonen, Suomen Kasvio 205, fig. 5. 1933]. This variety is known from N and C Europe (introduced in N America) and also appears on N and SW portions of the Iberian Peninsula [<bold>Spa.</bold>: B H Na S SS (Z)], where it is found on grasslands, nitrified dunes and mountainous limestone rocks [0−1380 m a.s.l. May to September].</p><p>Two varieties with abundant extravaginal shoots and basal-leaf ligules without hairs or with hairs that are smaller than 0.15 mm, are recognised, although plants having intermediate characteristics are also frequently present. <bold><italic><tp:taxon-name><tp:taxon-name-part taxon-name-part-type="genus" reg="Poa">Poa</tp:taxon-name-part> <tp:taxon-name-part taxon-name-part-type="species" reg="pratensis">pratensis</tp:taxon-name-part></tp:taxon-name></italic></bold> var. <bold><italic><tp:taxon-name><tp:taxon-name-part taxon-name-part-type="genus" reg="Poa"/><tp:taxon-name-part taxon-name-part-type="species" reg="pratensis">pratensis</tp:taxon-name-part></tp:taxon-name></italic></bold> [<italic><tp:taxon-name><tp:taxon-name-part taxon-name-part-type="genus" reg="Poa">Poa</tp:taxon-name-part> <tp:taxon-name-part taxon-name-part-type="species" reg="glabra">glabra</tp:taxon-name-part></tp:taxon-name></italic> Ehrh., Beitr. Naturk. 6: 82. 1791, nom. nud.; <tp:taxon-name><tp:taxon-name-part taxon-name-part-type="genus" reg="Poa">P.</tp:taxon-name-part> <tp:taxon-name-part taxon-name-part-type="species" reg="pratensis">pratensis</tp:taxon-name-part> <tp:taxon-name-part taxon-name-part-type="infraspecific-rank">var.</tp:taxon-name-part> <tp:taxon-name-part taxon-name-part-type="variety" reg="anceps">anceps</tp:taxon-name-part></tp:taxon-name> Gaudin, Agrost. Helv. 1: 215. 1811, type: “Hab. in paludibus torfaceis. Schleicher. Perennis”; <tp:taxon-name><tp:taxon-name-part taxon-name-part-type="genus" reg="Poa">P.</tp:taxon-name-part> <tp:taxon-name-part taxon-name-part-type="species" reg="pratensis">pratensis</tp:taxon-name-part> <tp:taxon-name-part taxon-name-part-type="infraspecific-rank">subsp.</tp:taxon-name-part> <tp:taxon-name-part taxon-name-part-type="subspecies" reg="anceps">anceps</tp:taxon-name-part></tp:taxon-name> (Gaudin) Lej. &amp; Courtois, Comp. Fl. Belg. 82. 1828; <italic><tp:taxon-name><tp:taxon-name-part taxon-name-part-type="genus" reg="Poa">P.</tp:taxon-name-part> <tp:taxon-name-part taxon-name-part-type="species" reg="pratensis">pratensis</tp:taxon-name-part></tp:taxon-name></italic> α <italic>vulgaris</italic> Gaudin, Fl. Helv. 1: 258. 1828, nom. superfl.; <italic><tp:taxon-name><tp:taxon-name-part taxon-name-part-type="genus" reg="Poa">P.</tp:taxon-name-part> <tp:taxon-name-part taxon-name-part-type="species" reg="anceps">anceps</tp:taxon-name-part></tp:taxon-name></italic> (Gaudin) Hegetschw., Fl. Schweiz 81. 1838, nom. illeg., non <italic><tp:taxon-name><tp:taxon-name-part taxon-name-part-type="genus" reg="Poa">Poa</tp:taxon-name-part> <tp:taxon-name-part taxon-name-part-type="species" reg="anceps">anceps</tp:taxon-name-part></tp:taxon-name></italic> G. Forst., Fl. Ins. Austr. 8. 1786; <tp:taxon-name><tp:taxon-name-part taxon-name-part-type="genus" reg="Poa">P.</tp:taxon-name-part> <tp:taxon-name-part taxon-name-part-type="species" reg="angustifolia">angustifolia</tp:taxon-name-part> <tp:taxon-name-part taxon-name-part-type="infraspecific-rank">subsp.</tp:taxon-name-part> <tp:taxon-name-part taxon-name-part-type="subspecies" reg="anceps">anceps</tp:taxon-name-part></tp:taxon-name> (Gaudin) K. Richt., Pl. Eur. 1: 87. 1890; <italic><tp:taxon-name><tp:taxon-name-part taxon-name-part-type="genus" reg="Poa">P.</tp:taxon-name-part> <tp:taxon-name-part taxon-name-part-type="species" reg="pratensis">pratensis</tp:taxon-name-part></tp:taxon-name></italic> “race” <italic>compressiformis</italic> Rouy, Fl. France 14: 283. 1913, type: “HAB. — Prairies ombragées, tourbières. − Ça et là dans l’aire du type”; <tp:taxon-name><tp:taxon-name-part taxon-name-part-type="genus" reg="Poa">P.</tp:taxon-name-part> <tp:taxon-name-part taxon-name-part-type="species" reg="pratensis">pratensis</tp:taxon-name-part> <tp:taxon-name-part taxon-name-part-type="infraspecific-rank">var.</tp:taxon-name-part> <tp:taxon-name-part taxon-name-part-type="variety" reg="humilis">humilis</tp:taxon-name-part></tp:taxon-name> sensu Coutinho, Fl. Portugal 1: 104. 1939, non <tp:taxon-name><tp:taxon-name-part taxon-name-part-type="genus" reg="Poa">P.</tp:taxon-name-part> <tp:taxon-name-part taxon-name-part-type="species" reg="pratensis">pratensis</tp:taxon-name-part> <tp:taxon-name-part taxon-name-part-type="infraspecific-rank">var.</tp:taxon-name-part> <tp:taxon-name-part taxon-name-part-type="variety" reg="humilis">humilis</tp:taxon-name-part></tp:taxon-name> (Ehrh. ex Hoffm.) Spenn., Fl. Friburg. 1: 130. 1825, <bold>syn. nov.</bold>] includes plants in which the blade of most basal leaves is 1.2–3.8(–5.5) mm wide, lanceolate or linear-lanceolate, flat or conduplicate, usually delicate, flexible. This variety is distributed in Eurasia, N Africa and Macaronesia (Azores, Madeira and Canary Islands) and is naturalised in N America and Australia. It is widely dispersed on the Iberian Peninsula [<bold>(And.). Spa.</bold>: A Ab Al Av B Bu (C) Cc Co CR Cs (Cu) Ge Gr Gu Hu J L Le Lo Lu M Ma Mu Na O Or P (Po) S Sa Sg So SS (T) Te (To) V Va (Vi) Z Za. <bold>Port</bold>: AAl (BA) (BB) BL DL E Mi TM], where it appears in mountainous areas [650−2400 m a.s.l. (April) May to July (August)].</p><p>Finally, <bold><italic><tp:taxon-name><tp:taxon-name-part taxon-name-part-type="genus" reg="Poa">Poa</tp:taxon-name-part> <tp:taxon-name-part taxon-name-part-type="species" reg="pratensis">pratensis</tp:taxon-name-part></tp:taxon-name></italic></bold> var. <bold><italic><tp:taxon-name><tp:taxon-name-part taxon-name-part-type="genus" reg="Poa"/><tp:taxon-name-part taxon-name-part-type="species" reg="angustifolia">angustifolia</tp:taxon-name-part></tp:taxon-name></italic></bold> (L.) Sm., Fl. Brit. 1: 105. 1800 [<italic><tp:taxon-name><tp:taxon-name-part taxon-name-part-type="genus" reg="Poa">Poa</tp:taxon-name-part> <tp:taxon-name-part taxon-name-part-type="species" reg="angustifolia">angustifolia</tp:taxon-name-part></tp:taxon-name></italic> L., Sp. Pl. 67. 1753, basion., type: “Habitat in Europa ad agrorum versuras” (lectotype designated by <xref ref-type="bibr" rid="B25">Soreng 2000</xref>, pg. 254: Herb. Linn. No. 87.12!, excluding second culm from left); <italic><tp:taxon-name><tp:taxon-name-part taxon-name-part-type="genus" reg="Poa">P.</tp:taxon-name-part> <tp:taxon-name-part taxon-name-part-type="species" reg="brizoides">brizoides</tp:taxon-name-part></tp:taxon-name></italic> Vill., Hist. Pl. Dauphiné 2: 126. 1787, nom. illeg., non L. fil., Suppl. Pl. 110. 1782, = <italic><tp:taxon-name><tp:taxon-name-part taxon-name-part-type="genus" reg="Eragrostis">Eragrostis</tp:taxon-name-part> <tp:taxon-name-part taxon-name-part-type="species" reg="capensis">capensis</tp:taxon-name-part></tp:taxon-name></italic>; <italic><tp:taxon-name><tp:taxon-name-part taxon-name-part-type="genus" reg="Poa">P.</tp:taxon-name-part> <tp:taxon-name-part taxon-name-part-type="species" reg="villarsii">villarsii</tp:taxon-name-part></tp:taxon-name></italic> J.F. Gmel., Syst. Nat., ed. 13, 2: 182. 1791, type: “not expressly indicated”; <italic><tp:taxon-name><tp:taxon-name-part taxon-name-part-type="genus" reg="Poa">P.</tp:taxon-name-part> <tp:taxon-name-part taxon-name-part-type="species" reg="setacea">setacea</tp:taxon-name-part></tp:taxon-name></italic> Hoffm., Deutschl. Fl., ed. 2, 1: 44. 1800, nom. illeg., non Huds., Fl. Angl. 34. 1762; <italic><tp:taxon-name><tp:taxon-name-part taxon-name-part-type="genus" reg="Poa">P.</tp:taxon-name-part> <tp:taxon-name-part taxon-name-part-type="species" reg="strigosa">strigosa</tp:taxon-name-part></tp:taxon-name></italic> Hoffm., Deutschl. Fl., ed. 2, 1: 44. 1800, type: “In siicioribus elatis; fl. Maj. Iun”; <tp:taxon-name><tp:taxon-name-part taxon-name-part-type="genus" reg="Poa">P.</tp:taxon-name-part> <tp:taxon-name-part taxon-name-part-type="species" reg="pratensis">pratensis</tp:taxon-name-part> <tp:taxon-name-part taxon-name-part-type="infraspecific-rank">subsp.</tp:taxon-name-part> <tp:taxon-name-part taxon-name-part-type="subspecies" reg="angustifolia">angustifolia</tp:taxon-name-part></tp:taxon-name> (L.) Lej., Comp. Fl. Belg. 82. 1828; <tp:taxon-name><tp:taxon-name-part taxon-name-part-type="genus" reg="Poa">P.</tp:taxon-name-part> <tp:taxon-name-part taxon-name-part-type="species" reg="angustifolia">angustifolia</tp:taxon-name-part> <tp:taxon-name-part taxon-name-part-type="infraspecific-rank">subsp.</tp:taxon-name-part> <tp:taxon-name-part taxon-name-part-type="subspecies" reg="brizoides">brizoides</tp:taxon-name-part></tp:taxon-name> K. Richt., Pl. Eur. 1: 88. 1890; <tp:taxon-name><tp:taxon-name-part taxon-name-part-type="genus" reg="Poa">P.</tp:taxon-name-part> <tp:taxon-name-part taxon-name-part-type="species" reg="pratensis">pratensis</tp:taxon-name-part> <tp:taxon-name-part taxon-name-part-type="infraspecific-rank">subsp.</tp:taxon-name-part> <tp:taxon-name-part taxon-name-part-type="subspecies" reg="atlantis">atlantis</tp:taxon-name-part></tp:taxon-name> Maire, Fl. Afrique N. 3: 101. 1955, type: “Bords des ruisselets, prairies irriguées des collines et montagens siliceuses, rare.- M. Grand Atlas, Mont Gourza vers 2800 m (M.)”], includes plants in which the blade of the basal and shoot leaves is 0.5−1.3 mm wide, linear or setaceous, convolute, usually rigid and brittle. Its distribution area extends across Europe, NW of Africa (Morocco), SW and S Asia and Macaronesia (Canary Islands and Madeira) and it is also introduced in N America. It is scattered over much of the territory covered by <italic>Flora iberica</italic> [<bold>And. Port.</bold>: BL (E) Mi TM. <bold>Spa.</bold>: A Ab Al Av B Bu C Cc Co CR Cu Ge Gr Gu Hu J L Le Lo Lu M Ma Mu Na O Or P PM [Mll] S Sa Sg So (T) Te To V Va Vi Z Za], blooming between April and July, from sea level to 2150 (2400) m.</p><p>For a representative list of studied materials, see Suppl. material <xref ref-type="supplementary-material" rid="S1">1</xref>.</p></tp:treatment-sec><tp:treatment-sec><!--Section generated to contain objects referenced in tp:taxon-treatment.--><supplementary-material xmlns:xlink="http://www.w3.org/1999/xlink" id="S1" position="float" orientation="portrait" xlink:type="simple"><label>Supplementary material 1</label><caption><p>List of representative sheets for each province and taxon, excluding type material</p></caption><p>Data type: species data</p><p>Explanation note: The total number of studied sheets is also indicated for each taxon.</p><media xlink:href="phytokeys-103-027-s001.docx" mimetype="application" mime-subtype="octet-stream" position="float" orientation="portrait" xlink:type="simple" id="oo_216342.docx"/><permissions><license license-type="creative-commons-attribution" xlink:href="http://creativecommons.org/licenses/by/4.0/" xlink:type="simple"><license-p>This is an open access article distributed under the terms of the Creative Commons Attribution License (CC BY 4.0), which permits unrestricted use, distribution, and reproduction in any medium, provided the original author and source are credited.</license-p></license></permissions><attrib specific-use="authors">Ana Ortega-Olivencia, Juan A. Devesa</attrib></supplementary-material></tp:treatment-sec><ref-list><ref id="B29"><mixed-citation xmlns:xlink="http://www.w3.org/1999/xlink" xlink:type="simple">
          <person-group><name name-style="western"><surname>Soreng</surname><given-names>RJ</given-names></name><name name-style="western"><surname>Peterson</surname><given-names>PM</given-names></name></person-group> (<year>2012</year>) <article-title>Revision of <italic><tp:taxon-name><tp:taxon-name-part taxon-name-part-type="genus">Poa</tp:taxon-name-part></tp:taxon-name></italic> L. (<tp:taxon-name><tp:taxon-name-part taxon-name-part-type="family">Poaceae</tp:taxon-name-part></tp:taxon-name>, <tp:taxon-name><tp:taxon-name-part taxon-name-part-type="subfamily">Pooideae</tp:taxon-name-part></tp:taxon-name>, <tp:taxon-name><tp:taxon-name-part taxon-name-part-type="tribe">Poeae</tp:taxon-name-part></tp:taxon-name>, <tp:taxon-name><tp:taxon-name-part taxon-name-part-type="subtribe">Poinae</tp:taxon-name-part></tp:taxon-name>) in Mexico: New records, re-evaluation of <italic><tp:taxon-name><tp:taxon-name-part taxon-name-part-type="genus">P.</tp:taxon-name-part> <tp:taxon-name-part taxon-name-part-type="species">ruprechtii</tp:taxon-name-part></tp:taxon-name></italic>, and two new species, <italic><tp:taxon-name><tp:taxon-name-part taxon-name-part-type="genus">P.</tp:taxon-name-part> <tp:taxon-name-part taxon-name-part-type="species">palmeri</tp:taxon-name-part></tp:taxon-name></italic> and <italic><tp:taxon-name><tp:taxon-name-part taxon-name-part-type="genus">P.</tp:taxon-name-part> <tp:taxon-name-part taxon-name-part-type="species">wendtii</tp:taxon-name-part></tp:taxon-name></italic>.</article-title> <source>PhytoKeys</source> <volume>15</volume>(<issue>0</issue>): <fpage>1</fpage>–<lpage>104</lpage>. <ext-link xlink:type="simple" ext-link-type="doi" xlink:href="10.3897/phytokeys.15.3084">https://doi.org/10.3897/phytokeys.15.3084</ext-link></mixed-citation></ref><ref id="B4"><mixed-citation xmlns:xlink="http://www.w3.org/1999/xlink" xlink:type="simple">
          <person-group><name name-style="western"><surname>Devesa</surname><given-names>JA</given-names></name></person-group> (<year>1987</year>) <italic><tp:taxon-name><tp:taxon-name-part taxon-name-part-type="genus">Poa</tp:taxon-name-part></tp:taxon-name></italic> L. In: Valdés B, Talavera S, Galiano EF (Eds) Flora de Andalucía Occidental, vol. 3. Editorial Ketres, Barcelona, 260−265.</mixed-citation></ref><ref id="B24"><mixed-citation xmlns:xlink="http://www.w3.org/1999/xlink" xlink:type="simple">
          <person-group><name name-style="western"><surname>Ruiz</surname><given-names>T</given-names></name></person-group> (<year>1991</year>) <italic><tp:taxon-name><tp:taxon-name-part taxon-name-part-type="genus">Poa</tp:taxon-name-part></tp:taxon-name></italic> L. In: Devesa JA (Ed) Las gramíneas de Extremadura. Servicio de Publicaciones de la Universidad de Extremadura, Badajoz, 23−33. <ext-link xlink:type="simple" ext-link-type="uri" xlink:href="http://bibdigital.rjb.csic.es/spa/Libro.php?Libro=5767">http://bibdigital.rjb.csic.es/spa/Libro.php?Libro=5767</ext-link></mixed-citation></ref><ref id="B26"><mixed-citation xmlns:xlink="http://www.w3.org/1999/xlink" xlink:type="simple">
          <person-group><name name-style="western"><surname>Soreng</surname><given-names>RJ</given-names></name><name name-style="western"><surname>Barrie</surname><given-names>FR</given-names></name></person-group> (<year>1999</year>) <article-title>Proposal to conserve the name <italic><tp:taxon-name><tp:taxon-name-part taxon-name-part-type="genus">Poa</tp:taxon-name-part> <tp:taxon-name-part taxon-name-part-type="species">pratensis</tp:taxon-name-part></tp:taxon-name></italic> (<tp:taxon-name><tp:taxon-name-part taxon-name-part-type="family">Gramineae</tp:taxon-name-part></tp:taxon-name>) with a conserved type.</article-title> <source>Taxon</source> <volume>48</volume>(<issue>1</issue>): <fpage>157</fpage>–<lpage>159</lpage>. <ext-link xlink:type="simple" ext-link-type="doi" xlink:href="10.2307/1224640">https://doi.org/10.2307/1224640</ext-link></mixed-citation></ref><ref id="B32"><mixed-citation xmlns:xlink="http://www.w3.org/1999/xlink" xlink:type="simple">
          <person-group><name name-style="western"><surname>Stoneberg Holt</surname><given-names>SD</given-names></name><name name-style="western"><surname>Horová</surname><given-names>L</given-names></name><name name-style="western"><surname>Bureš</surname><given-names>P</given-names></name></person-group> (<year>2004</year>) <article-title>Indel patterns of the plastid DNA <italic>trnL-trnF</italic> region within the genus <italic><tp:taxon-name><tp:taxon-name-part taxon-name-part-type="genus">Poa</tp:taxon-name-part></tp:taxon-name></italic> (<tp:taxon-name><tp:taxon-name-part taxon-name-part-type="family">Poaceae</tp:taxon-name-part></tp:taxon-name>).</article-title> <source>Journal of Plant Research</source> <volume>117</volume>(<issue>5</issue>): <fpage>393</fpage>–<lpage>407</lpage>. <ext-link xlink:type="simple" ext-link-type="doi" xlink:href="10.1007/s10265-004-0172-4">https://doi.org/10.1007/s10265-004-0172-4</ext-link></mixed-citation></ref><ref id="B25"><mixed-citation xmlns:xlink="http://www.w3.org/1999/xlink" xlink:type="simple">
          <person-group><name name-style="western"><surname>Soreng</surname><given-names>RJ</given-names></name></person-group> (<year>2000</year>) <italic><tp:taxon-name><tp:taxon-name-part taxon-name-part-type="genus">Poa.</tp:taxon-name-part></tp:taxon-name></italic> In Cafferty S, Jarvis CE, Turland NJ (Eds) Typification of Linnaean plant names in the <tp:taxon-name><tp:taxon-name-part taxon-name-part-type="family">Poaceae</tp:taxon-name-part></tp:taxon-name> (<tp:taxon-name><tp:taxon-name-part taxon-name-part-type="family">Gramineae</tp:taxon-name-part></tp:taxon-name>). Taxon 49(2): 239−260.</mixed-citation></ref></ref-list></tp:taxon-treatment>
