# Supplementary material for: Updated checklist of Poa in the Iberian Peninsula and Balearic Islands
Source: PhytoKeys. 2018 Jul 10;(103):27–60. doi: 10.3897/phytokeys.103.26029 (PMC6050348; doi:10.3897/phytokeys.103.26029)
Supplement: XML Treatment for Poa legionensis [file phytokeys.103.26029-treatment2.xml]

<!DOCTYPE tp:taxon-treatment
  PUBLIC "-//TaxonX//DTD Taxonomic Treatment Publishing DTD v0 20100105//EN" "tax-treatment-NSO.dtd">
<tp:taxon-treatment xmlns:tp="http://www.plazi.org/taxpub"><tp:treatment-meta><kwd-group><label>Taxon classification</label><kwd><named-content xmlns:xlink="http://www.w3.org/1999/xlink" content-type="kingdom">Plantae</named-content></kwd><kwd><named-content xmlns:xlink="http://www.w3.org/1999/xlink" content-type="order">Poales</named-content></kwd><kwd><named-content xmlns:xlink="http://www.w3.org/1999/xlink" content-type="family">Poaceae</named-content></kwd></kwd-group><mixed-citation publication-type="journal"><person-group><name><surname>Ortega-Olivencia</surname><given-names>Ana</given-names></name><name><surname>Devesa</surname><given-names>Juan A.</given-names></name></person-group><article-title>Updated checklist of <italic><tp:taxon-name><tp:taxon-name-part taxon-name-part-type="genus" reg="Poa">Poa</tp:taxon-name-part></tp:taxon-name></italic> in the Iberian Peninsula and Balearic Islands</article-title><source>PhytoKeys</source><day>10</day><month>7</month><year>2018</year><volume>2018</volume><issue>103</issue><fpage>27</fpage><lpage>60</lpage><pub-id pub-id-type="doi">10.3897/phytokeys.103.26029</pub-id></mixed-citation></tp:treatment-meta><tp:nomenclature><label>2.</label><tp:taxon-name>
              <tp:taxon-name-part taxon-name-part-type="genus" reg="Poa">Poa</tp:taxon-name-part>
              <tp:taxon-name-part taxon-name-part-type="species" reg="legionensis">legionensis</tp:taxon-name-part>
            </tp:taxon-name><tp:taxon-authority>(Laínz) Fern.-Casas &amp; Laínz in Laínz, Contr. Fl. Asturias 83. 1982.</tp:taxon-authority><tp:nomenclature-citation-list><tp:nomenclature-citation><tp:taxon-name>
                  <tp:taxon-name-part taxon-name-part-type="genus" reg="Poa">Poa</tp:taxon-name-part> <tp:taxon-name-part taxon-name-part-type="species" reg="pratensis">pratensis</tp:taxon-name-part> <tp:taxon-name-part taxon-name-part-type="infraspecific-rank">var.</tp:taxon-name-part> <tp:taxon-name-part taxon-name-part-type="variety" reg="monticola">monticola</tp:taxon-name-part></tp:taxon-name><comment>Merino, Fl. Galicia 3: 337. 1909, <bold>syn. nov.</bold> [Type: “La var. 2.ª cerca de la cumbre de Peña Rubia (Ancares) á unos 1.700 m. s. m.”]. (Type material probably disappeared).</comment></tp:nomenclature-citation><tp:nomenclature-citation><tp:taxon-name>
                  <tp:taxon-name-part taxon-name-part-type="genus" reg="Poa">Poa</tp:taxon-name-part> <tp:taxon-name-part taxon-name-part-type="species" reg="pratensis">pratensis</tp:taxon-name-part> <tp:taxon-name-part taxon-name-part-type="infraspecific-rank">subsp.</tp:taxon-name-part> <tp:taxon-name-part taxon-name-part-type="subspecies" reg="legionensis">legionensis</tp:taxon-name-part></tp:taxon-name><comment>Laínz, Bol. Inst. Estud. Asturianos, Supl. Ci. 15: 43. 1970 [basion.]</comment></tp:nomenclature-citation><tp:nomenclature-citation><tp:taxon-name>
                  <tp:taxon-name-part taxon-name-part-type="genus" reg="Poa">Poa</tp:taxon-name-part> <tp:taxon-name-part taxon-name-part-type="species" reg="alpina">alpina</tp:taxon-name-part> <tp:taxon-name-part taxon-name-part-type="infraspecific-rank">subsp.</tp:taxon-name-part> <tp:taxon-name-part taxon-name-part-type="subspecies" reg="legionensis">legionensis</tp:taxon-name-part></tp:taxon-name><comment>(Laínz) Rivas Mart. &amp; al., Veg. Alta Mont. Cantábrica 279. 1984.</comment></tp:nomenclature-citation><tp:nomenclature-citation><tp:taxon-name><tp:taxon-name-part taxon-name-part-type="genus" reg="Poa"/><tp:taxon-name-part taxon-name-part-type="species" reg="legionensis"/></tp:taxon-name><comment><bold>Ill.</bold><xref ref-type="bibr" rid="B24">Ruiz (1991</xref>: 31, lam. III); Fig. <xref ref-type="fig" rid="F2">2</xref>. </comment></tp:nomenclature-citation></tp:nomenclature-citation-list></tp:nomenclature><tp:treatment-sec sec-type="material" id="SECID0EHMBG"><title>Type.</title><p>“Ut videtur, diffusa per iuga silicea editissima, occidentalia, montium provinciae legionensis (León) et nonnullarum finitimarum. <italic>Holotypus</italic> in herbario meo hispanico boreo-occidentali: iuxta montem Cornón, pr. Lumajo (Villablino, León), ad 1900 m, 1-VII-1959. Insuper specimina legi simillima, per tractum longum satis: in summo Cellón, pr. Arbas (Rodiezmo, León), ad 2000 m, et paulo inferius, ad 1800 m; item, iuxta lacunam celeberrimi Cueto de Arbas, ad 1750 m, supra Leitariegos (Cangas del Narcea, Asturias); denique, paulo infra summam Peña Trevinca, in ditione quidem zamorensi, ad 2075 m.”. [Holotype JBAG-11515-Laínz!].</p></tp:treatment-sec><tp:treatment-sec sec-type="Flowering" id="SECID0EYMBG"><title>Flowering.</title><p>May to July (September).</p></tp:treatment-sec><tp:treatment-sec sec-type="ecology" id="SECID0E4MBG"><title>Ecology.</title><p>Wet, somewhat nitrified meadows, stony places, swampy areas and psychro-xerophilic pastures (“cervunales”), on granites or slates; 1560−2400 m a.s.l.</p></tp:treatment-sec><tp:treatment-sec sec-type="distribution" id="SECID0ECNBG"><title>Distribution.</title><p>Endemic to the CN of the Iberian Peninsula. <bold>Spa.</bold>: Av Cc Le Lu O Or (S) Sa (Za). For a representative list of studied materials, see Suppl. material <xref ref-type="supplementary-material" rid="S1">1</xref>.</p><fig id="F2" position="float" orientation="portrait"><label>Figure 2.</label><caption><p>
                  <italic><tp:taxon-name><tp:taxon-name-part taxon-name-part-type="genus" reg="Poa">Poa</tp:taxon-name-part> <tp:taxon-name-part taxon-name-part-type="species" reg="legionensis">legionensis</tp:taxon-name-part></tp:taxon-name></italic> (Laínz) Fern.-Casas &amp; Laínz <bold>A</bold> Habit <bold>B</bold> Detail of the apex of the sheath and ligule, in adaxial view (upper leaf) <bold>C</bold> Spikelet <bold>D</bold> Lower glume, in abaxial view <bold>E</bold> Upper glume, in abaxial view <bold>F</bold> Lemma, in abaxial view <bold>G</bold> Palea, in abaxial view <bold>H</bold> Lodicule <bold>I</bold> Sexual verticils <bold>J</bold> Caryopsis, in adaxial view <bold>K</bold> Caryopsys, in abaxial view. Drawn from MA 314663 and MA 508371.</p></caption><graphic xmlns:xlink="http://www.w3.org/1999/xlink" xlink:href="phytokeys-103-027-g002.jpg" position="float" orientation="portrait" xlink:type="simple" id="oo_216338.jpg"/></fig></tp:treatment-sec><tp:treatment-sec><!--Section generated to contain objects referenced in tp:taxon-treatment.--><supplementary-material xmlns:xlink="http://www.w3.org/1999/xlink" id="S1" position="float" orientation="portrait" xlink:type="simple"><label>Supplementary material 1</label><caption><p>List of representative sheets for each province and taxon, excluding type material</p></caption><p>Data type: species data</p><p>Explanation note: The total number of studied sheets is also indicated for each taxon.</p><media xlink:href="phytokeys-103-027-s001.docx" mimetype="application" mime-subtype="octet-stream" position="float" orientation="portrait" xlink:type="simple" id="oo_216342.docx"/><permissions><license license-type="creative-commons-attribution" xlink:href="http://creativecommons.org/licenses/by/4.0/" xlink:type="simple"><license-p>This is an open access article distributed under the terms of the Creative Commons Attribution License (CC BY 4.0), which permits unrestricted use, distribution, and reproduction in any medium, provided the original author and source are credited.</license-p></license></permissions><attrib specific-use="authors">Ana Ortega-Olivencia, Juan A. Devesa</attrib></supplementary-material></tp:treatment-sec><ref-list><ref id="B24"><mixed-citation xmlns:xlink="http://www.w3.org/1999/xlink" xlink:type="simple">
          <person-group><name name-style="western"><surname>Ruiz</surname><given-names>T</given-names></name></person-group> (<year>1991</year>) <italic><tp:taxon-name><tp:taxon-name-part taxon-name-part-type="genus">Poa</tp:taxon-name-part></tp:taxon-name></italic> L. In: Devesa JA (Ed) Las gramíneas de Extremadura. Servicio de Publicaciones de la Universidad de Extremadura, Badajoz, 23−33. <ext-link xlink:type="simple" ext-link-type="uri" xlink:href="http://bibdigital.rjb.csic.es/spa/Libro.php?Libro=5767">http://bibdigital.rjb.csic.es/spa/Libro.php?Libro=5767</ext-link></mixed-citation></ref></ref-list></tp:taxon-treatment>
