# Supplementary material for: Updated checklist of Poa in the Iberian Peninsula and Balearic Islands
Source: PhytoKeys. 2018 Jul 10;(103):27–60. doi: 10.3897/phytokeys.103.26029 (PMC6050348; doi:10.3897/phytokeys.103.26029)
Supplement: XML Treatment for Poa cenisia [file phytokeys.103.26029-treatment3.xml]

<!DOCTYPE tp:taxon-treatment
  PUBLIC "-//TaxonX//DTD Taxonomic Treatment Publishing DTD v0 20100105//EN" "tax-treatment-NSO.dtd">
<tp:taxon-treatment xmlns:tp="http://www.plazi.org/taxpub"><tp:treatment-meta><kwd-group><label>Taxon classification</label><kwd><named-content xmlns:xlink="http://www.w3.org/1999/xlink" content-type="kingdom">Plantae</named-content></kwd><kwd><named-content xmlns:xlink="http://www.w3.org/1999/xlink" content-type="order">Poales</named-content></kwd><kwd><named-content xmlns:xlink="http://www.w3.org/1999/xlink" content-type="family">Poaceae</named-content></kwd></kwd-group><mixed-citation publication-type="journal"><person-group><name><surname>Ortega-Olivencia</surname><given-names>Ana</given-names></name><name><surname>Devesa</surname><given-names>Juan A.</given-names></name></person-group><article-title>Updated checklist of <italic><tp:taxon-name><tp:taxon-name-part taxon-name-part-type="genus" reg="Poa">Poa</tp:taxon-name-part></tp:taxon-name></italic> in the Iberian Peninsula and Balearic Islands</article-title><source>PhytoKeys</source><day>10</day><month>7</month><year>2018</year><volume>2018</volume><issue>103</issue><fpage>27</fpage><lpage>60</lpage><pub-id pub-id-type="doi">10.3897/phytokeys.103.26029</pub-id></mixed-citation></tp:treatment-meta><tp:nomenclature><label>3.</label><tp:taxon-name>
              <tp:taxon-name-part taxon-name-part-type="genus" reg="Poa">Poa</tp:taxon-name-part>
              <tp:taxon-name-part taxon-name-part-type="species" reg="cenisia">cenisia</tp:taxon-name-part>
            </tp:taxon-name><tp:taxon-authority>All., Auct. Fl. Pedem. 40. 1789.</tp:taxon-authority><tp:nomenclature-citation-list><tp:nomenclature-citation><tp:taxon-name>
                  <tp:taxon-name-part taxon-name-part-type="genus" reg="Poa">Poa</tp:taxon-name-part> <tp:taxon-name-part taxon-name-part-type="species" reg="distichophylla">distichophylla</tp:taxon-name-part></tp:taxon-name><comment>Gaudin, Alpina 3: 39. 1808. [Type: “Sie kommt ziemlich häufig am Ufer der Alpenbäche im Sand vor, .... Auf dem Lioson, auf dem Bonhomme in Savoyen, auf den Walliser Alpen u.s. w. Ṩ. Bl. im Jul. und Aug.”].</comment></tp:nomenclature-citation><tp:nomenclature-citation><tp:taxon-name>
                  <tp:taxon-name-part taxon-name-part-type="genus" reg="Poa">Poa</tp:taxon-name-part> <tp:taxon-name-part taxon-name-part-type="species" reg="pallens">pallens</tp:taxon-name-part></tp:taxon-name><comment>Haller fil. ex Gaudin, Alpina 3: 41. 1808. [Type: “Dieses zierliche Gras findet man auf den Weiden und an grasigten Felsen auf den höheren Bergen; auf dem groβen Bernhard; auf Tzermotanaz au-dessus du val de Bagnes; auf dem Bernardin, unweit der Quelle des Hinter-Rheins, u. s. w. Ṩ. Bl. im Jul. un Aug.”].</comment></tp:nomenclature-citation><tp:nomenclature-citation><tp:taxon-name>
                  <tp:taxon-name-part taxon-name-part-type="genus" reg="Brachypodium">Brachypodium</tp:taxon-name-part> <tp:taxon-name-part taxon-name-part-type="species" reg="cenisium">cenisium</tp:taxon-name-part></tp:taxon-name><comment>(All) P. Beauv., Ess. Agrostol. 101, 155, 174. 1812.</comment></tp:nomenclature-citation><tp:nomenclature-citation><tp:taxon-name>
                  <tp:taxon-name-part taxon-name-part-type="genus" reg="Poa">Poa</tp:taxon-name-part> <tp:taxon-name-part taxon-name-part-type="species" reg="halleridis">halleridis</tp:taxon-name-part></tp:taxon-name><comment>Roem. &amp; Schult., Syst. Veg. 2: 539. 1817. [Type: “In alpibus Bernensibus. Inn monte Stockhorn. in Valesia”].</comment></tp:nomenclature-citation><tp:nomenclature-citation><tp:taxon-name>
                  <tp:taxon-name-part taxon-name-part-type="genus" reg="Poa">Poa</tp:taxon-name-part> <tp:taxon-name-part taxon-name-part-type="species" reg="cenisia">cenisia</tp:taxon-name-part> <tp:taxon-name-part taxon-name-part-type="infraspecific-rank">var.</tp:taxon-name-part> <tp:taxon-name-part taxon-name-part-type="variety" reg="halleri">halleri</tp:taxon-name-part></tp:taxon-name><comment>Rchb., Icon. Fl. Germ. Helv. 1, ed. 2: 50. 1850. [Type: “In lapidosis rupibusque in Tiroli, Bavaria, Helvetia, Pedemontio”].</comment></tp:nomenclature-citation><tp:nomenclature-citation><tp:taxon-name>
                  <tp:taxon-name-part taxon-name-part-type="genus" reg="Poa">Poa</tp:taxon-name-part> <tp:taxon-name-part taxon-name-part-type="species" reg="cenisia">cenisia</tp:taxon-name-part> <tp:taxon-name-part taxon-name-part-type="infraspecific-rank">subsp.</tp:taxon-name-part> <tp:taxon-name-part taxon-name-part-type="subspecies" reg="pallens">pallens</tp:taxon-name-part></tp:taxon-name><comment>(Gaudin) Asch. &amp; Graebn., Syn. Mitteleur. Fl. 2(1): 404. 1900.</comment></tp:nomenclature-citation><tp:nomenclature-citation><tp:taxon-name>
                  <tp:taxon-name-part taxon-name-part-type="genus" reg="Poa">Poa</tp:taxon-name-part> <tp:taxon-name-part taxon-name-part-type="species" reg="fontqueri">fontqueri</tp:taxon-name-part></tp:taxon-name><comment>Braun-Blanq., Bull. Soc. Pharm. Montpellier, Comm. SIGMA 87: 220. 1945. [Type: “Hab. In glareosis schistosis vel graniticis regionis subalpinae-alpinea pyrenaeorum orient. satis frequens. Typus: Pic Fontnègre 2650 m.”].</comment></tp:nomenclature-citation><tp:nomenclature-citation><tp:taxon-name>
                  <tp:taxon-name-part taxon-name-part-type="genus" reg="Poa">Poa</tp:taxon-name-part> <tp:taxon-name-part taxon-name-part-type="species" reg="cenisia">cenisia</tp:taxon-name-part> <tp:taxon-name-part taxon-name-part-type="infraspecific-rank">subsp.</tp:taxon-name-part> <tp:taxon-name-part taxon-name-part-type="subspecies" reg="fontqueri">fontqueri</tp:taxon-name-part></tp:taxon-name><comment>(Braun-Blanq.) Rivas Mart., Fern. Gonz. &amp; Sánchez Mata, Itinera Geobot. 4: 117. 1990.</comment></tp:nomenclature-citation><tp:nomenclature-citation><tp:taxon-name>
                  <tp:taxon-name-part taxon-name-part-type="genus" reg="Poa">Poa</tp:taxon-name-part> <tp:taxon-name-part taxon-name-part-type="species" reg="cenisia">cenisia</tp:taxon-name-part> <tp:taxon-name-part taxon-name-part-type="infraspecific-rank">var.</tp:taxon-name-part> <tp:taxon-name-part taxon-name-part-type="variety" reg="fontqueri">fontqueri</tp:taxon-name-part></tp:taxon-name><comment>(Braun-Blanq.) Portal, <tp:taxon-name><tp:taxon-name-part taxon-name-part-type="genus" reg="Poa">Poa</tp:taxon-name-part></tp:taxon-name> France Belgique Suisse 91. 2005</comment></tp:nomenclature-citation><tp:nomenclature-citation><tp:taxon-name><tp:taxon-name-part taxon-name-part-type="genus" reg="Poa"/><tp:taxon-name-part taxon-name-part-type="species" reg="cenisia"/></tp:taxon-name><comment><bold>Ill.</bold><xref ref-type="bibr" rid="B1">Bolòs and Vigo (2001</xref>: 384), <xref ref-type="bibr" rid="B22">Portal (2005</xref>: 88, 271, sub <tp:taxon-name><tp:taxon-name-part taxon-name-part-type="genus" reg="Poa"/><tp:taxon-name-part taxon-name-part-type="species" reg="cenisia"/><tp:taxon-name-part taxon-name-part-type="infraspecific-rank">var.</tp:taxon-name-part> <tp:taxon-name-part taxon-name-part-type="variety" reg="cenisia">cenisia</tp:taxon-name-part></tp:taxon-name>). </comment></tp:nomenclature-citation></tp:nomenclature-citation-list></tp:nomenclature><tp:treatment-sec sec-type="material" id="SECID0EKVBG"><title>Type.</title><p>“Secus torrentes sabulosos exsiccatos in monte Cenisio”. (Type material conserved in TO according to <xref ref-type="bibr" rid="B13">Kerguélen 1975</xref>, pg. 238).</p></tp:treatment-sec><tp:treatment-sec sec-type="Flowering" id="SECID0EUVBG"><title>Flowering.</title><p>July to September.</p></tp:treatment-sec><tp:treatment-sec sec-type="ecology" id="SECID0EZVBG"><title>Ecology.</title><p>Grasslands, gravelly areas, rocky slopes and screes on shale, granite or limestone; edaphically indifferent; 1700−2900 m a.s.l.</p></tp:treatment-sec><tp:treatment-sec sec-type="distribution" id="SECID0E5VBG"><title>Distribution.</title><p>Mountainous areas of C and S Europe. Mountains of N Spain (Pyrenees, Cantabrian Mountains and N Iberian System). <bold>And. Spa.</bold>: Ge Hu L Le Lo (O) P (S) So Z. For a representative list of studied materials, see Suppl. material <xref ref-type="supplementary-material" rid="S1">1</xref>.</p></tp:treatment-sec><tp:treatment-sec><!--Section generated to contain objects referenced in tp:taxon-treatment.--><supplementary-material xmlns:xlink="http://www.w3.org/1999/xlink" id="S1" position="float" orientation="portrait" xlink:type="simple"><label>Supplementary material 1</label><caption><p>List of representative sheets for each province and taxon, excluding type material</p></caption><p>Data type: species data</p><p>Explanation note: The total number of studied sheets is also indicated for each taxon.</p><media xlink:href="phytokeys-103-027-s001.docx" mimetype="application" mime-subtype="octet-stream" position="float" orientation="portrait" xlink:type="simple" id="oo_216342.docx"/><permissions><license license-type="creative-commons-attribution" xlink:href="http://creativecommons.org/licenses/by/4.0/" xlink:type="simple"><license-p>This is an open access article distributed under the terms of the Creative Commons Attribution License (CC BY 4.0), which permits unrestricted use, distribution, and reproduction in any medium, provided the original author and source are credited.</license-p></license></permissions><attrib specific-use="authors">Ana Ortega-Olivencia, Juan A. Devesa</attrib></supplementary-material></tp:treatment-sec><ref-list><ref id="B1"><mixed-citation xmlns:xlink="http://www.w3.org/1999/xlink" xlink:type="simple">
          <person-group><name name-style="western"><surname>Bolòs</surname><given-names>O</given-names></name><name name-style="western"><surname>Vigo</surname><given-names>J</given-names></name></person-group> (<year>2001</year>) Flora dels Països Catalans, vol. 4. Editorial Barcino, Barcelona, 1−750.</mixed-citation></ref><ref id="B22"><mixed-citation xmlns:xlink="http://www.w3.org/1999/xlink" xlink:type="simple">
          <person-group><name name-style="western"><surname>Portal</surname><given-names>R</given-names></name></person-group> (<year>2005</year>) <italic><tp:taxon-name><tp:taxon-name-part taxon-name-part-type="genus">Poa</tp:taxon-name-part></tp:taxon-name></italic> de France, Belgique et Suisse. Ed. Vals près, R. Portal, Baltimore, Md., 1–303.</mixed-citation></ref><ref id="B13"><mixed-citation xmlns:xlink="http://www.w3.org/1999/xlink" xlink:type="simple">
          <person-group><name name-style="western"><surname>Kerguélen</surname><given-names>M</given-names></name></person-group> (<year>1975</year>) <article-title>Les gramineae (<tp:taxon-name><tp:taxon-name-part taxon-name-part-type="family">Poaceae</tp:taxon-name-part></tp:taxon-name>) de la Flore Française. Essai de mise au point taxonomique et nomenclaturale.</article-title> <source>Lejeunia</source> <volume>75</volume>: <fpage>1</fpage>–<lpage>343</lpage>.</mixed-citation></ref></ref-list></tp:taxon-treatment>
