# Supplementary material for: Updated checklist of Poa in the Iberian Peninsula and Balearic Islands
Source: PhytoKeys. 2018 Jul 10;(103):27–60. doi: 10.3897/phytokeys.103.26029 (PMC6050348; doi:10.3897/phytokeys.103.26029)
Supplement: XML Treatment for Poa chaixii [file phytokeys.103.26029-treatment4.xml]

<!DOCTYPE tp:taxon-treatment
  PUBLIC "-//TaxonX//DTD Taxonomic Treatment Publishing DTD v0 20100105//EN" "tax-treatment-NSO.dtd">
<tp:taxon-treatment xmlns:tp="http://www.plazi.org/taxpub"><tp:treatment-meta><kwd-group><label>Taxon classification</label><kwd><named-content xmlns:xlink="http://www.w3.org/1999/xlink" content-type="kingdom">Plantae</named-content></kwd><kwd><named-content xmlns:xlink="http://www.w3.org/1999/xlink" content-type="order">Poales</named-content></kwd><kwd><named-content xmlns:xlink="http://www.w3.org/1999/xlink" content-type="family">Poaceae</named-content></kwd></kwd-group><mixed-citation publication-type="journal"><person-group><name><surname>Ortega-Olivencia</surname><given-names>Ana</given-names></name><name><surname>Devesa</surname><given-names>Juan A.</given-names></name></person-group><article-title>Updated checklist of <italic><tp:taxon-name><tp:taxon-name-part taxon-name-part-type="genus" reg="Poa">Poa</tp:taxon-name-part></tp:taxon-name></italic> in the Iberian Peninsula and Balearic Islands</article-title><source>PhytoKeys</source><day>10</day><month>7</month><year>2018</year><volume>2018</volume><issue>103</issue><fpage>27</fpage><lpage>60</lpage><pub-id pub-id-type="doi">10.3897/phytokeys.103.26029</pub-id></mixed-citation></tp:treatment-meta><tp:nomenclature><label>4.</label><tp:taxon-name>
              <tp:taxon-name-part taxon-name-part-type="genus" reg="Poa">Poa</tp:taxon-name-part>
              <tp:taxon-name-part taxon-name-part-type="species" reg="chaixii">chaixii</tp:taxon-name-part>
            </tp:taxon-name><tp:taxon-authority>Vill., Fl. Delph. 7. 1785 [1786].</tp:taxon-authority><tp:nomenclature-citation-list><tp:nomenclature-citation><tp:taxon-name>
                  <tp:taxon-name-part taxon-name-part-type="genus" reg="Poa">Poa</tp:taxon-name-part> <tp:taxon-name-part taxon-name-part-type="species" reg="sylvatica">sylvatica</tp:taxon-name-part></tp:taxon-name><comment>Chaix in Vill., Hist. Pl. Dauphiné 2: 128. 1787, nom. illeg., non <tp:taxon-name><tp:taxon-name-part taxon-name-part-type="genus" reg="Poa">Poa</tp:taxon-name-part> <tp:taxon-name-part taxon-name-part-type="species" reg="sylvatica">sylvatica</tp:taxon-name-part></tp:taxon-name> Pollich, Hist. Pl. Palat. 1: 83. 1776.</comment></tp:nomenclature-citation><tp:nomenclature-citation><tp:taxon-name>
                  <tp:taxon-name-part taxon-name-part-type="genus" reg="Poa">Poa</tp:taxon-name-part> <tp:taxon-name-part taxon-name-part-type="species" reg="sudetica">sudetica</tp:taxon-name-part></tp:taxon-name><comment>Haenke in Jirasek, Beobacht. Reis. Riesengeb. 120. 1791. [Type: “An dem Aupasturze im Thale”].</comment></tp:nomenclature-citation><tp:nomenclature-citation><tp:taxon-name>
                  <tp:taxon-name-part taxon-name-part-type="genus" reg="Poa">Poa</tp:taxon-name-part> <tp:taxon-name-part taxon-name-part-type="species" reg="rubens">rubens</tp:taxon-name-part></tp:taxon-name><comment>Moench, Methodus 187. 1794, nom. illeg., non <tp:taxon-name><tp:taxon-name-part taxon-name-part-type="genus" reg="Poa">Poa</tp:taxon-name-part> <tp:taxon-name-part taxon-name-part-type="species" reg="rubens">rubens</tp:taxon-name-part></tp:taxon-name> Lam., Tabl. Encycl. 1: 184. 1791; = <tp:taxon-name><tp:taxon-name-part taxon-name-part-type="genus" reg="Eragrostis">Eragrostis</tp:taxon-name-part> <tp:taxon-name-part taxon-name-part-type="species" reg="unioloides">unioloides</tp:taxon-name-part></tp:taxon-name>).</comment></tp:nomenclature-citation><tp:nomenclature-citation><tp:taxon-name>
                  <tp:taxon-name-part taxon-name-part-type="genus" reg="Poa">Poa</tp:taxon-name-part> <tp:taxon-name-part taxon-name-part-type="species" reg="latifolia">latifolia</tp:taxon-name-part></tp:taxon-name><comment>Pohl, Tent. Fl. Bohem. 1: 94. 1810, nom. illeg., non <tp:taxon-name><tp:taxon-name-part taxon-name-part-type="genus" reg="Poa">Poa</tp:taxon-name-part> <tp:taxon-name-part taxon-name-part-type="species" reg="latifolia">latifolia</tp:taxon-name-part></tp:taxon-name> (Osbeck) G. Forst., Fl. Ins. Austr. 8. 1786; = <tp:taxon-name><tp:taxon-name-part taxon-name-part-type="genus" reg="Centotheca">Centotheca</tp:taxon-name-part> <tp:taxon-name-part taxon-name-part-type="species" reg="lappaceae">lappaceae</tp:taxon-name-part></tp:taxon-name>).</comment></tp:nomenclature-citation><tp:nomenclature-citation><tp:taxon-name>
                  <tp:taxon-name-part taxon-name-part-type="genus" reg="Poa">Poa</tp:taxon-name-part> <tp:taxon-name-part taxon-name-part-type="species" reg="sudetica">sudetica</tp:taxon-name-part> <tp:taxon-name-part taxon-name-part-type="infraspecific-rank">var.</tp:taxon-name-part> <tp:taxon-name-part taxon-name-part-type="variety" reg="rubens">rubens</tp:taxon-name-part></tp:taxon-name><comment>DC. in Lam. &amp; DC., Fl. Franç. éd. 3, 5: 272. 1815. [Type: “Habitat in Haffia inferior”]. <tp:taxon-name><tp:taxon-name-part taxon-name-part-type="genus" reg="Poa">Poa</tp:taxon-name-part> <tp:taxon-name-part taxon-name-part-type="species" reg="sulcata">sulcata</tp:taxon-name-part></tp:taxon-name> Lag., Gen. Sp. Pl. 3. 1816. [Type: “Legi in sylvis tractus Valgrande dicti, non procul á Pajares oppido”]. Typification supposedly carried out by Fernández Casas &amp; Gamarra (1993: 93), but without establishing an effective lectotypification. Lectotype designated here: “Poa sulcata Lam. / Poa sudetica? / Lagasca iter astur / en Valgrande / Julio.” (label manuscr.): MA 209891].</comment></tp:nomenclature-citation><tp:nomenclature-citation><tp:taxon-name>
                  <tp:taxon-name-part taxon-name-part-type="genus" reg="Cynodon">Cynodon</tp:taxon-name-part> <tp:taxon-name-part taxon-name-part-type="species" reg="sudeticus">sudeticus</tp:taxon-name-part></tp:taxon-name><comment>(Haenke) Raspail, Ann. Sci. Nat. (Paris) 5: 302. 1825.</comment></tp:nomenclature-citation><tp:nomenclature-citation><tp:taxon-name>
                  <tp:taxon-name-part taxon-name-part-type="genus" reg="Poa">Poa</tp:taxon-name-part> <tp:taxon-name-part taxon-name-part-type="species" reg="chaixii">chaixii</tp:taxon-name-part> <tp:taxon-name-part taxon-name-part-type="infraspecific-rank">var.</tp:taxon-name-part> <tp:taxon-name-part taxon-name-part-type="variety" reg="rubens">rubens</tp:taxon-name-part></tp:taxon-name><comment>(DC.) Asch. &amp; Graebn., Syn. Mitteleur. Fl. 2: 423. 1900.</comment></tp:nomenclature-citation><tp:nomenclature-citation><tp:taxon-name>
                  <tp:taxon-name-part taxon-name-part-type="genus" reg="Poa">Poa</tp:taxon-name-part> <tp:taxon-name-part taxon-name-part-type="species" reg="haemi">haemi</tp:taxon-name-part></tp:taxon-name><comment>F. Herm., Bull. Soc. Bot. Bulgar. 3: 43. 1929. [Type: “Habitat: Central-Balkan prope Tulovo Bulgariae, ubi legit lv. Mrkwička Sofia,. (Herbarium regale)”].</comment></tp:nomenclature-citation><tp:nomenclature-citation><tp:taxon-name><tp:taxon-name-part taxon-name-part-type="genus" reg="Poa"/><tp:taxon-name-part taxon-name-part-type="species" reg="chaixii"/></tp:taxon-name><comment><bold>Ill.</bold><xref ref-type="bibr" rid="B21">Pignatti (1982</xref>: 470), <xref ref-type="bibr" rid="B22">Portal (2005</xref>: 93, 273). </comment></tp:nomenclature-citation></tp:nomenclature-citation-list></tp:nomenclature><tp:treatment-sec sec-type="material" id="SECID0E34BG"><title>Type.</title><p>“In sylvis &amp; pratis alpestribus circa Chaudun prope Vapincum &amp; ad Taillefer”. (Type material probably conserved in GRM, although doubtful according to <xref ref-type="bibr" rid="B13">Kerguélen 1975</xref>, pg. 238).</p></tp:treatment-sec><tp:treatment-sec sec-type="Flowering" id="SECID0EG5BG"><title>Flowering.</title><p>June to August.</p></tp:treatment-sec><tp:treatment-sec sec-type="ecology" id="SECID0EL5BG"><title>Ecology.</title><p>Mountain meadows and grasslands, in brooms, heaths, beeches, oaks and hollies; edaphically indifferent; 1000−2380 (2780) m a.s.l.</p></tp:treatment-sec><tp:treatment-sec sec-type="distribution" id="SECID0EQ5BG"><title>Distribution.</title><p>C and S Europe; naturalised in Finland. N Iberian Peninsula. <bold>And. Spa.</bold>: (Bu) Ge Hu L Le Lo Lu O (Or) P S (So) (Za). For a representative list of studied materials, see Suppl. material <xref ref-type="supplementary-material" rid="S1">1</xref>.</p></tp:treatment-sec><tp:treatment-sec><!--Section generated to contain objects referenced in tp:taxon-treatment.--><supplementary-material xmlns:xlink="http://www.w3.org/1999/xlink" id="S1" position="float" orientation="portrait" xlink:type="simple"><label>Supplementary material 1</label><caption><p>List of representative sheets for each province and taxon, excluding type material</p></caption><p>Data type: species data</p><p>Explanation note: The total number of studied sheets is also indicated for each taxon.</p><media xlink:href="phytokeys-103-027-s001.docx" mimetype="application" mime-subtype="octet-stream" position="float" orientation="portrait" xlink:type="simple" id="oo_216342.docx"/><permissions><license license-type="creative-commons-attribution" xlink:href="http://creativecommons.org/licenses/by/4.0/" xlink:type="simple"><license-p>This is an open access article distributed under the terms of the Creative Commons Attribution License (CC BY 4.0), which permits unrestricted use, distribution, and reproduction in any medium, provided the original author and source are credited.</license-p></license></permissions><attrib specific-use="authors">Ana Ortega-Olivencia, Juan A. Devesa</attrib></supplementary-material></tp:treatment-sec><ref-list><ref id="B21"><mixed-citation xmlns:xlink="http://www.w3.org/1999/xlink" xlink:type="simple">
          <person-group><name name-style="western"><surname>Pignatti</surname><given-names>S</given-names></name></person-group> (<year>1982</year>) Flora d’Italia, vol. 3. Edagricoltore, Bolonia, 1−780.</mixed-citation></ref><ref id="B22"><mixed-citation xmlns:xlink="http://www.w3.org/1999/xlink" xlink:type="simple">
          <person-group><name name-style="western"><surname>Portal</surname><given-names>R</given-names></name></person-group> (<year>2005</year>) <italic><tp:taxon-name><tp:taxon-name-part taxon-name-part-type="genus">Poa</tp:taxon-name-part></tp:taxon-name></italic> de France, Belgique et Suisse. Ed. Vals près, R. Portal, Baltimore, Md., 1–303.</mixed-citation></ref><ref id="B13"><mixed-citation xmlns:xlink="http://www.w3.org/1999/xlink" xlink:type="simple">
          <person-group><name name-style="western"><surname>Kerguélen</surname><given-names>M</given-names></name></person-group> (<year>1975</year>) <article-title>Les gramineae (<tp:taxon-name><tp:taxon-name-part taxon-name-part-type="family">Poaceae</tp:taxon-name-part></tp:taxon-name>) de la Flore Française. Essai de mise au point taxonomique et nomenclaturale.</article-title> <source>Lejeunia</source> <volume>75</volume>: <fpage>1</fpage>–<lpage>343</lpage>.</mixed-citation></ref></ref-list></tp:taxon-treatment>
