# Supplementary material for: Updated checklist of Poa in the Iberian Peninsula and Balearic Islands
Source: PhytoKeys. 2018 Jul 10;(103):27–60. doi: 10.3897/phytokeys.103.26029 (PMC6050348; doi:10.3897/phytokeys.103.26029)
Supplement: XML Treatment for Poa nemoralis L., Sp. Pl. 69. 1753 subsp. nemoralis [file phytokeys.103.26029-treatment6.xml]

<!DOCTYPE tp:taxon-treatment
  PUBLIC "-//TaxonX//DTD Taxonomic Treatment Publishing DTD v0 20100105//EN" "tax-treatment-NSO.dtd">
<tp:taxon-treatment xmlns:tp="http://www.plazi.org/taxpub"><tp:treatment-meta><kwd-group><label>Taxon classification</label><kwd><named-content xmlns:xlink="http://www.w3.org/1999/xlink" content-type="kingdom">Plantae</named-content></kwd><kwd><named-content xmlns:xlink="http://www.w3.org/1999/xlink" content-type="order">Poales</named-content></kwd><kwd><named-content xmlns:xlink="http://www.w3.org/1999/xlink" content-type="family">Poaceae</named-content></kwd></kwd-group><mixed-citation publication-type="journal"><person-group><name><surname>Ortega-Olivencia</surname><given-names>Ana</given-names></name><name><surname>Devesa</surname><given-names>Juan A.</given-names></name></person-group><article-title>Updated checklist of <italic><tp:taxon-name><tp:taxon-name-part taxon-name-part-type="genus" reg="Poa">Poa</tp:taxon-name-part></tp:taxon-name></italic> in the Iberian Peninsula and Balearic Islands</article-title><source>PhytoKeys</source><day>10</day><month>7</month><year>2018</year><volume>2018</volume><issue>103</issue><fpage>27</fpage><lpage>60</lpage><pub-id pub-id-type="doi">10.3897/phytokeys.103.26029</pub-id></mixed-citation></tp:treatment-meta><tp:nomenclature><label>6.</label><tp:taxon-name>
              <tp:taxon-name-part taxon-name-part-type="genus" reg="Poa">Poa</tp:taxon-name-part>
              <tp:taxon-name-part taxon-name-part-type="species" reg="nemoralis">nemoralis</tp:taxon-name-part>
              <tp:taxon-name-part taxon-name-part-type="authority">L., Sp. Pl. 69. 1753</tp:taxon-name-part>
              <tp:taxon-name-part taxon-name-part-type="infraspecific-rank">subsp.</tp:taxon-name-part>
              <tp:taxon-name-part taxon-name-part-type="subspecies" reg="nemoralis">nemoralis</tp:taxon-name-part>
            </tp:taxon-name><tp:nomenclature-citation-list><tp:nomenclature-citation><tp:taxon-name>
                  <tp:taxon-name-part taxon-name-part-type="genus" reg="Poa">Poa</tp:taxon-name-part> <tp:taxon-name-part taxon-name-part-type="species" reg="angustifolia">angustifolia</tp:taxon-name-part> <tp:taxon-name-part taxon-name-part-type="infraspecific-rank">var.</tp:taxon-name-part> <tp:taxon-name-part taxon-name-part-type="variety" reg="nemoralis">nemoralis</tp:taxon-name-part></tp:taxon-name><comment>(L.) Huds., Fl. Angl., ed. 2: 41. 1778.</comment></tp:nomenclature-citation><tp:nomenclature-citation><tp:taxon-name>
                  <tp:taxon-name-part taxon-name-part-type="genus" reg="Paneion">Paneion</tp:taxon-name-part> <tp:taxon-name-part taxon-name-part-type="species" reg="nemorale">nemorale</tp:taxon-name-part></tp:taxon-name><comment>(L.) Lunell, Amer. Midl. Naturalist 4: 222. 1915.</comment></tp:nomenclature-citation><tp:nomenclature-citation><tp:taxon-name><tp:taxon-name-part taxon-name-part-type="genus" reg="Poa"/><tp:taxon-name-part taxon-name-part-type="species" reg="nemoralis"/><tp:taxon-name-part taxon-name-part-type="subspecies" reg="nemoralis"/></tp:taxon-name><comment><bold>Ill.</bold><xref ref-type="bibr" rid="B22">Portal (2005</xref>: 282). </comment></tp:nomenclature-citation></tp:nomenclature-citation-list></tp:nomenclature><tp:treatment-sec sec-type="material" id="SECID0EHHAI"><title>Type.</title><p>“Habitat in Europa ad radices montium umbrosas” (lectotype designated by <xref ref-type="bibr" rid="B25">Soreng 2000</xref>, pg. 255: icon in Scheuschzer, Agrostogr. Helv. Prodr. t. 2, 1708; epitype designated by Soreng and Edmondson in <xref ref-type="bibr" rid="B25">Soreng 2000</xref>, pg. 255: BM).</p></tp:treatment-sec><tp:treatment-sec sec-type="Flowering" id="SECID0EVHAI"><title>Flowering.</title><p>April to August (November).</p></tp:treatment-sec><tp:treatment-sec sec-type="ecology" id="SECID0E1HAI"><title>Ecology.</title><p>Grasslands in shady, usually deciduous forests and in pastures, margins of alpine wetlands (“borreguiles”) and fissures of rocks; edaphically indifferent; (135) 550−2980 m a.s.l.</p></tp:treatment-sec><tp:treatment-sec sec-type="distribution" id="SECID0E6HAI"><title>Distribution.</title><p>Europe, temperate Asia and NW Africa (Morocco); introduced in other parts of the world (e.g. Canada, USA, Patagonia and Guatemala). N half and S third of the Iberian Peninsula. <bold>And. Por.</bold>: BA DL TM. <bold>Spa.</bold>: (A) (Ab) Al Av B Bu Ca Cc Cs Cu Ge Gr Gu Hu J L Le Lo Lu M (Ma) Na Or O P S Sa Sg So SS T Te To V Va Vi Z Za.</p></tp:treatment-sec><tp:treatment-sec sec-type="notes" id="SECID0EJIAI"><title>Notes.</title><p>
              <italic><tp:taxon-name><tp:taxon-name-part taxon-name-part-type="genus" reg="Poa">Poa</tp:taxon-name-part> <tp:taxon-name-part taxon-name-part-type="species" reg="nemoralis">nemoralis</tp:taxon-name-part></tp:taxon-name></italic> is a polymorphic species with two recognised patterns of variation and numerous transitional forms in the territory encompassed by <italic>Flora iberica</italic>. The first recognised variety, <bold><italic><tp:taxon-name><tp:taxon-name-part taxon-name-part-type="genus" reg="Poa">Poa</tp:taxon-name-part> <tp:taxon-name-part taxon-name-part-type="species" reg="nemoralis">nemoralis</tp:taxon-name-part></tp:taxon-name></italic></bold> var. <bold><italic><tp:taxon-name><tp:taxon-name-part taxon-name-part-type="genus" reg="Poa"/><tp:taxon-name-part taxon-name-part-type="species" reg="nemoralis">nemoralis</tp:taxon-name-part></tp:taxon-name></italic></bold> [<italic><tp:taxon-name><tp:taxon-name-part taxon-name-part-type="genus" reg="Poa">Poa</tp:taxon-name-part> <tp:taxon-name-part taxon-name-part-type="species" reg="cinerea">cinerea</tp:taxon-name-part></tp:taxon-name></italic> Vill., Hist. Pl. Dauphiné 2: 126. 1787, type: “Il vient au même endroit que le précédent -<italic>Poa angustifólia</italic>-.”; <italic><tp:taxon-name><tp:taxon-name-part taxon-name-part-type="genus" reg="Poa">P.</tp:taxon-name-part> <tp:taxon-name-part taxon-name-part-type="species" reg="debilis">debilis</tp:taxon-name-part></tp:taxon-name></italic> Thuill., Fl. Env. Paris ed. 2: 43. 1799, type: “Habitat in pratis”; <italic><tp:taxon-name><tp:taxon-name-part taxon-name-part-type="genus" reg="Poa">P.</tp:taxon-name-part> <tp:taxon-name-part taxon-name-part-type="species" reg="miliacea">miliacea</tp:taxon-name-part></tp:taxon-name></italic> DC. in Lam. &amp; DC., Fl. France ed. 3, 3: 64. 1805, type: “ .. par M. Ramond, qui l’a trouvée dans les Pyrénées; ...”; <tp:taxon-name><tp:taxon-name-part taxon-name-part-type="genus" reg="Poa">P.</tp:taxon-name-part> <tp:taxon-name-part taxon-name-part-type="species" reg="nemoralis">nemoralis</tp:taxon-name-part> <tp:taxon-name-part taxon-name-part-type="infraspecific-rank">var.</tp:taxon-name-part> <tp:taxon-name-part taxon-name-part-type="variety" reg="montana">montana</tp:taxon-name-part></tp:taxon-name> Gaudin, Alpina 3: 27. 1808, type: “In den Wäldern des Jura Ṩ. Bl. im Jun. un Jul.”; <tp:taxon-name><tp:taxon-name-part taxon-name-part-type="genus" reg="Poa">P.</tp:taxon-name-part> <tp:taxon-name-part taxon-name-part-type="species" reg="nemoralis">nemoralis</tp:taxon-name-part> <tp:taxon-name-part taxon-name-part-type="infraspecific-rank">subsp.</tp:taxon-name-part> <tp:taxon-name-part taxon-name-part-type="subspecies" reg="vulgaris">vulgaris</tp:taxon-name-part></tp:taxon-name> Gaudin, Agrost. Helv. 1: 179. 1811, nom. superfl.; <tp:taxon-name><tp:taxon-name-part taxon-name-part-type="genus" reg="Poa">P.</tp:taxon-name-part> <tp:taxon-name-part taxon-name-part-type="species" reg="nemoralis">nemoralis</tp:taxon-name-part> <tp:taxon-name-part taxon-name-part-type="infraspecific-rank">subsp.</tp:taxon-name-part> <tp:taxon-name-part taxon-name-part-type="subspecies" reg="firmula">firmula</tp:taxon-name-part></tp:taxon-name> Gaudin, Agrost. Helv. 1: 181. 1811, type: “In plantici dumetis non rara”; <tp:taxon-name><tp:taxon-name-part taxon-name-part-type="genus" reg="Poa">P.</tp:taxon-name-part> <tp:taxon-name-part taxon-name-part-type="species" reg="nemoralis">nemoralis</tp:taxon-name-part> <tp:taxon-name-part taxon-name-part-type="infraspecific-rank">subsp.</tp:taxon-name-part> <tp:taxon-name-part taxon-name-part-type="subspecies" reg="coarctata">coarctata</tp:taxon-name-part></tp:taxon-name> Gaudin, Agrost. Helv. 1: 185. 1811, type: “In aridis apicisque, ad muros etiam alpinis hawd infrequens”; <tp:taxon-name><tp:taxon-name-part taxon-name-part-type="genus" reg="Poa">P.</tp:taxon-name-part> <tp:taxon-name-part taxon-name-part-type="species" reg="nemoralis">nemoralis</tp:taxon-name-part> <tp:taxon-name-part taxon-name-part-type="infraspecific-rank">var.</tp:taxon-name-part> <tp:taxon-name-part taxon-name-part-type="variety" reg="miliacea">miliacea</tp:taxon-name-part></tp:taxon-name> (DC.) Godr. in Gren. &amp; Godr., Fl. France 3: 541. 1856; <tp:taxon-name><tp:taxon-name-part taxon-name-part-type="genus" reg="Poa">P.</tp:taxon-name-part> <tp:taxon-name-part taxon-name-part-type="species" reg="nemoralis">nemoralis</tp:taxon-name-part> <tp:taxon-name-part taxon-name-part-type="infraspecific-rank">var.</tp:taxon-name-part> <tp:taxon-name-part taxon-name-part-type="variety" reg="eunemoralis">eunemoralis</tp:taxon-name-part></tp:taxon-name> Hack. in Briq., Prodr. Fl. Corse 1: 141. 1910, nom. inval.], is widely distributed in the area covered by <italic>Flora iberica</italic> [<bold>And. Por.</bold>: BA DL TM. <bold>Spa.</bold>: Al Av B Bu Ca Cc Cs Cu Ge Gr Gu Hu J L Le Lo Lu M Ma Na Or O P S Sa Sg So SS T Te To V Va Vi Z Za]. This taxon includes plants that are usually green or sometimes glaucous, generally with smooth and flexible stems and with most leaves flat and flexible, linear or linear-lanceolate and erect or erect-patent. The other variety, <bold><italic><tp:taxon-name><tp:taxon-name-part taxon-name-part-type="genus" reg="Poa">Poa</tp:taxon-name-part> <tp:taxon-name-part taxon-name-part-type="species" reg="nemoralis">nemoralis</tp:taxon-name-part></tp:taxon-name></italic></bold> var. <bold><italic>rigidula</italic></bold> Mert. &amp; W.D.J. Koch, Deutschl. Fl. 1: 617. 1823 [type: “Auf Wiesen, im Gebüsche der Triften, am Saume der Wälder”], is dispersed throughout the region [<bold>And. Port.</bold>: TM. <bold>Spa.</bold>: (A) (Ab) Al Av Bu Cc Gr Hu L M Na P S Sg Te Z] and includes plants that are usually glaucous, with rigid and often rough stems and usually convolute leaves that are setaceous, linear or linear-lanceolate, ± rigid and erect. For a representative list of studied materials, see Suppl. material <xref ref-type="supplementary-material" rid="S1">1</xref>.</p></tp:treatment-sec><tp:treatment-sec><!--Section generated to contain objects referenced in tp:taxon-treatment.--><supplementary-material xmlns:xlink="http://www.w3.org/1999/xlink" id="S1" position="float" orientation="portrait" xlink:type="simple"><label>Supplementary material 1</label><caption><p>List of representative sheets for each province and taxon, excluding type material</p></caption><p>Data type: species data</p><p>Explanation note: The total number of studied sheets is also indicated for each taxon.</p><media xlink:href="phytokeys-103-027-s001.docx" mimetype="application" mime-subtype="octet-stream" position="float" orientation="portrait" xlink:type="simple" id="oo_216342.docx"/><permissions><license license-type="creative-commons-attribution" xlink:href="http://creativecommons.org/licenses/by/4.0/" xlink:type="simple"><license-p>This is an open access article distributed under the terms of the Creative Commons Attribution License (CC BY 4.0), which permits unrestricted use, distribution, and reproduction in any medium, provided the original author and source are credited.</license-p></license></permissions><attrib specific-use="authors">Ana Ortega-Olivencia, Juan A. Devesa</attrib></supplementary-material></tp:treatment-sec><ref-list><ref id="B22"><mixed-citation xmlns:xlink="http://www.w3.org/1999/xlink" xlink:type="simple">
          <person-group><name name-style="western"><surname>Portal</surname><given-names>R</given-names></name></person-group> (<year>2005</year>) <italic><tp:taxon-name><tp:taxon-name-part taxon-name-part-type="genus">Poa</tp:taxon-name-part></tp:taxon-name></italic> de France, Belgique et Suisse. Ed. Vals près, R. Portal, Baltimore, Md., 1–303.</mixed-citation></ref><ref id="B25"><mixed-citation xmlns:xlink="http://www.w3.org/1999/xlink" xlink:type="simple">
          <person-group><name name-style="western"><surname>Soreng</surname><given-names>RJ</given-names></name></person-group> (<year>2000</year>) <italic><tp:taxon-name><tp:taxon-name-part taxon-name-part-type="genus">Poa.</tp:taxon-name-part></tp:taxon-name></italic> In Cafferty S, Jarvis CE, Turland NJ (Eds) Typification of Linnaean plant names in the <tp:taxon-name><tp:taxon-name-part taxon-name-part-type="family">Poaceae</tp:taxon-name-part></tp:taxon-name> (<tp:taxon-name><tp:taxon-name-part taxon-name-part-type="family">Gramineae</tp:taxon-name-part></tp:taxon-name>). Taxon 49(2): 239−260.</mixed-citation></ref></ref-list></tp:taxon-treatment>
