# Supplementary material for: Updated checklist of Poa in the Iberian Peninsula and Balearic Islands
Source: PhytoKeys. 2018 Jul 10;(103):27–60. doi: 10.3897/phytokeys.103.26029 (PMC6050348; doi:10.3897/phytokeys.103.26029)
Supplement: XML Treatment for Poa compressa [file phytokeys.103.26029-treatment7.xml]

<!DOCTYPE tp:taxon-treatment
  PUBLIC "-//TaxonX//DTD Taxonomic Treatment Publishing DTD v0 20100105//EN" "tax-treatment-NSO.dtd">
<tp:taxon-treatment xmlns:tp="http://www.plazi.org/taxpub"><tp:treatment-meta><kwd-group><label>Taxon classification</label><kwd><named-content xmlns:xlink="http://www.w3.org/1999/xlink" content-type="kingdom">Plantae</named-content></kwd><kwd><named-content xmlns:xlink="http://www.w3.org/1999/xlink" content-type="order">Poales</named-content></kwd><kwd><named-content xmlns:xlink="http://www.w3.org/1999/xlink" content-type="family">Poaceae</named-content></kwd></kwd-group><mixed-citation publication-type="journal"><person-group><name><surname>Ortega-Olivencia</surname><given-names>Ana</given-names></name><name><surname>Devesa</surname><given-names>Juan A.</given-names></name></person-group><article-title>Updated checklist of <italic><tp:taxon-name><tp:taxon-name-part taxon-name-part-type="genus" reg="Poa">Poa</tp:taxon-name-part></tp:taxon-name></italic> in the Iberian Peninsula and Balearic Islands</article-title><source>PhytoKeys</source><day>10</day><month>7</month><year>2018</year><volume>2018</volume><issue>103</issue><fpage>27</fpage><lpage>60</lpage><pub-id pub-id-type="doi">10.3897/phytokeys.103.26029</pub-id></mixed-citation></tp:treatment-meta><tp:nomenclature><label>7.</label><tp:taxon-name>
              <tp:taxon-name-part taxon-name-part-type="genus" reg="Poa">Poa</tp:taxon-name-part>
              <tp:taxon-name-part taxon-name-part-type="species" reg="compressa">compressa</tp:taxon-name-part>
            </tp:taxon-name><tp:taxon-authority>L., Sp. Pl. 69. 1753.</tp:taxon-authority><tp:nomenclature-citation-list><tp:nomenclature-citation><tp:taxon-name>
                  <tp:taxon-name-part taxon-name-part-type="genus" reg="Poa">Poa</tp:taxon-name-part> <tp:taxon-name-part taxon-name-part-type="species" reg="planiculmis">planiculmis</tp:taxon-name-part></tp:taxon-name><comment>Weber, Suppl. Fl. Holsat. 3. 1787. [Type: “Habitat in collibus prope Neumuhlen”].</comment></tp:nomenclature-citation><tp:nomenclature-citation><tp:taxon-name>
                  <tp:taxon-name-part taxon-name-part-type="genus" reg="Poa">Poa</tp:taxon-name-part> <tp:taxon-name-part taxon-name-part-type="species" reg="compressa">compressa</tp:taxon-name-part> <tp:taxon-name-part taxon-name-part-type="infraspecific-rank">var.</tp:taxon-name-part> <tp:taxon-name-part taxon-name-part-type="variety" reg="depauperata">depauperata</tp:taxon-name-part></tp:taxon-name><comment>Mutel, Fl. Franç. 4: 81. 1837. [Type: “plante étiolée, forêts des Alpes et du Jura”].</comment></tp:nomenclature-citation><tp:nomenclature-citation><tp:taxon-name>
                  <tp:taxon-name-part taxon-name-part-type="genus" reg="Poa">Poa</tp:taxon-name-part> <tp:taxon-name-part taxon-name-part-type="species" reg="compressa">compressa</tp:taxon-name-part> <tp:taxon-name-part taxon-name-part-type="infraspecific-rank">var.</tp:taxon-name-part> <tp:taxon-name-part taxon-name-part-type="variety" reg="langeana">langeana</tp:taxon-name-part></tp:taxon-name><comment>(Rchb.) W.D.J. Koch, Syn. Fl. Germ. Helv. ed. 2: 932. 1844.</comment></tp:nomenclature-citation><tp:nomenclature-citation><tp:taxon-name>
                  <tp:taxon-name-part taxon-name-part-type="genus" reg="Paneion">Paneion</tp:taxon-name-part> <tp:taxon-name-part taxon-name-part-type="species" reg="compressum">compressum</tp:taxon-name-part></tp:taxon-name><comment>(L.) Lunell, Amer. Midl. Naturalist 4: 222. 1915.</comment></tp:nomenclature-citation><tp:nomenclature-citation><tp:taxon-name>
                  <tp:taxon-name-part taxon-name-part-type="genus" reg="Poa">Poa</tp:taxon-name-part> <tp:taxon-name-part taxon-name-part-type="species" reg="cenisia">cenisia</tp:taxon-name-part> <tp:taxon-name-part taxon-name-part-type="infraspecific-rank">subsp.</tp:taxon-name-part> <tp:taxon-name-part taxon-name-part-type="subspecies" reg="sardoa">sardoa</tp:taxon-name-part></tp:taxon-name><comment>E. Schmid, Vierteljahrsschr. Naturf. Ges. Zürich 78: 239. 1933. [Type: “Perdas Crapias am Gennargentu, 1820 m, Gneissfelsflur (22.VII.1923, b.) ...”].</comment></tp:nomenclature-citation><tp:nomenclature-citation><tp:taxon-name><tp:taxon-name-part taxon-name-part-type="genus" reg="Poa"/><tp:taxon-name-part taxon-name-part-type="species" reg="compressa"/></tp:taxon-name><comment><bold>Ill.</bold><xref ref-type="bibr" rid="B22">Portal (2005</xref>: 95, 276), <xref ref-type="bibr" rid="B29">Soreng and Peterson (2012</xref>: 11, fig. I, F-M). </comment></tp:nomenclature-citation></tp:nomenclature-citation-list></tp:nomenclature><tp:treatment-sec sec-type="material" id="SECID0E2TAI"><title>Type.</title><p>“Habitat in Europae &amp; Americae septentrionalis siccis, muris, tedis” (lectotype designated by <xref ref-type="bibr" rid="B25">Soreng 2000</xref>, pg. 255: LINN-87.41!).</p></tp:treatment-sec><tp:treatment-sec sec-type="Flowering" id="SECID0EFUAI"><title>Flowering.</title><p>May to September (October).</p></tp:treatment-sec><tp:treatment-sec sec-type="ecology" id="SECID0EKUAI"><title>Ecology.</title><p>Meadows and grasslands, forests, gravelly areas, margins of roads and slopes; edaphically indifferent, although preferring basic substrates; (75) 540−1990 (2300) m a.s.l.</p></tp:treatment-sec><tp:treatment-sec sec-type="distribution" id="SECID0EPUAI"><title>Distribution.</title><p>Circumboreal (most of Europe, to SW Asia); introduced in N, C and S America (Peru, Argentina) and Australia. CN and E Spain, rarer in the south. <bold>And. Port.</bold>: TM. <bold>Spa.</bold>: A (Ab) B (Bi) Bu (Cs) Cu Ge Gr Gu H Hu J L (Le) Lo (Lu) M Na (Or) P S Sa Sg So T Te (V) Va Vi (Z) Za. For a representative list of studied materials, see Suppl. material <xref ref-type="supplementary-material" rid="S1">1</xref>.</p></tp:treatment-sec><tp:treatment-sec sec-type="notes" id="SECID0E4UAI"><title>Notes.</title><p>Plants of this species usually have a glaucous green colour. The lower (and sometimes higher) leaves of many studied herbarium specimens are missing their blades and are frequently fragmented with the ligule exposed. Inflorescences of <italic><tp:taxon-name><tp:taxon-name-part taxon-name-part-type="genus" reg="Poa">P.</tp:taxon-name-part> <tp:taxon-name-part taxon-name-part-type="species" reg="compressa">compressa</tp:taxon-name-part></tp:taxon-name></italic> are frequently narrow and interrupted, with almost adpressed branches and spikelets are variable in size and number of flowers. The spikelets may be long, almost always entirely glabrous and glaucous, with 4–9 flowers or short and bear 2–5 flowers, and this variability may be present in the same population or even on the same plant. <italic><tp:taxon-name><tp:taxon-name-part taxon-name-part-type="genus" reg="Poa">Poa</tp:taxon-name-part> <tp:taxon-name-part taxon-name-part-type="species" reg="compressa">compressa</tp:taxon-name-part></tp:taxon-name></italic> has not been previously listed in the flora of Portugal.</p></tp:treatment-sec><tp:treatment-sec><!--Section generated to contain objects referenced in tp:taxon-treatment.--><supplementary-material xmlns:xlink="http://www.w3.org/1999/xlink" id="S1" position="float" orientation="portrait" xlink:type="simple"><label>Supplementary material 1</label><caption><p>List of representative sheets for each province and taxon, excluding type material</p></caption><p>Data type: species data</p><p>Explanation note: The total number of studied sheets is also indicated for each taxon.</p><media xlink:href="phytokeys-103-027-s001.docx" mimetype="application" mime-subtype="octet-stream" position="float" orientation="portrait" xlink:type="simple" id="oo_216342.docx"/><permissions><license license-type="creative-commons-attribution" xlink:href="http://creativecommons.org/licenses/by/4.0/" xlink:type="simple"><license-p>This is an open access article distributed under the terms of the Creative Commons Attribution License (CC BY 4.0), which permits unrestricted use, distribution, and reproduction in any medium, provided the original author and source are credited.</license-p></license></permissions><attrib specific-use="authors">Ana Ortega-Olivencia, Juan A. Devesa</attrib></supplementary-material></tp:treatment-sec><ref-list><ref id="B22"><mixed-citation xmlns:xlink="http://www.w3.org/1999/xlink" xlink:type="simple">
          <person-group><name name-style="western"><surname>Portal</surname><given-names>R</given-names></name></person-group> (<year>2005</year>) <italic><tp:taxon-name><tp:taxon-name-part taxon-name-part-type="genus">Poa</tp:taxon-name-part></tp:taxon-name></italic> de France, Belgique et Suisse. Ed. Vals près, R. Portal, Baltimore, Md., 1–303.</mixed-citation></ref><ref id="B29"><mixed-citation xmlns:xlink="http://www.w3.org/1999/xlink" xlink:type="simple">
          <person-group><name name-style="western"><surname>Soreng</surname><given-names>RJ</given-names></name><name name-style="western"><surname>Peterson</surname><given-names>PM</given-names></name></person-group> (<year>2012</year>) <article-title>Revision of <italic><tp:taxon-name><tp:taxon-name-part taxon-name-part-type="genus">Poa</tp:taxon-name-part></tp:taxon-name></italic> L. (<tp:taxon-name><tp:taxon-name-part taxon-name-part-type="family">Poaceae</tp:taxon-name-part></tp:taxon-name>, <tp:taxon-name><tp:taxon-name-part taxon-name-part-type="subfamily">Pooideae</tp:taxon-name-part></tp:taxon-name>, <tp:taxon-name><tp:taxon-name-part taxon-name-part-type="tribe">Poeae</tp:taxon-name-part></tp:taxon-name>, <tp:taxon-name><tp:taxon-name-part taxon-name-part-type="subtribe">Poinae</tp:taxon-name-part></tp:taxon-name>) in Mexico: New records, re-evaluation of <italic><tp:taxon-name><tp:taxon-name-part taxon-name-part-type="genus">P.</tp:taxon-name-part> <tp:taxon-name-part taxon-name-part-type="species">ruprechtii</tp:taxon-name-part></tp:taxon-name></italic>, and two new species, <italic><tp:taxon-name><tp:taxon-name-part taxon-name-part-type="genus">P.</tp:taxon-name-part> <tp:taxon-name-part taxon-name-part-type="species">palmeri</tp:taxon-name-part></tp:taxon-name></italic> and <italic><tp:taxon-name><tp:taxon-name-part taxon-name-part-type="genus">P.</tp:taxon-name-part> <tp:taxon-name-part taxon-name-part-type="species">wendtii</tp:taxon-name-part></tp:taxon-name></italic>.</article-title> <source>PhytoKeys</source> <volume>15</volume>(<issue>0</issue>): <fpage>1</fpage>–<lpage>104</lpage>. <ext-link xlink:type="simple" ext-link-type="doi" xlink:href="10.3897/phytokeys.15.3084">https://doi.org/10.3897/phytokeys.15.3084</ext-link></mixed-citation></ref><ref id="B25"><mixed-citation xmlns:xlink="http://www.w3.org/1999/xlink" xlink:type="simple">
          <person-group><name name-style="western"><surname>Soreng</surname><given-names>RJ</given-names></name></person-group> (<year>2000</year>) <italic><tp:taxon-name><tp:taxon-name-part taxon-name-part-type="genus">Poa.</tp:taxon-name-part></tp:taxon-name></italic> In Cafferty S, Jarvis CE, Turland NJ (Eds) Typification of Linnaean plant names in the <tp:taxon-name><tp:taxon-name-part taxon-name-part-type="family">Poaceae</tp:taxon-name-part></tp:taxon-name> (<tp:taxon-name><tp:taxon-name-part taxon-name-part-type="family">Gramineae</tp:taxon-name-part></tp:taxon-name>). Taxon 49(2): 239−260.</mixed-citation></ref></ref-list></tp:taxon-treatment>
