# Supplementary material for: Updated checklist of Poa in the Iberian Peninsula and Balearic Islands
Source: PhytoKeys. 2018 Jul 10;(103):27–60. doi: 10.3897/phytokeys.103.26029 (PMC6050348; doi:10.3897/phytokeys.103.26029)
Supplement: XML Treatment for Poa laxa Haenke in J. Jirasek, Beobacht. Reis. Riesengeb. 118. 1791 subsp. laxa [file phytokeys.103.26029-treatment8.xml]

<!DOCTYPE tp:taxon-treatment
  PUBLIC "-//TaxonX//DTD Taxonomic Treatment Publishing DTD v0 20100105//EN" "tax-treatment-NSO.dtd">
<tp:taxon-treatment xmlns:tp="http://www.plazi.org/taxpub"><tp:treatment-meta><kwd-group><label>Taxon classification</label><kwd><named-content xmlns:xlink="http://www.w3.org/1999/xlink" content-type="kingdom">Plantae</named-content></kwd><kwd><named-content xmlns:xlink="http://www.w3.org/1999/xlink" content-type="order">Poales</named-content></kwd><kwd><named-content xmlns:xlink="http://www.w3.org/1999/xlink" content-type="family">Poaceae</named-content></kwd></kwd-group><mixed-citation publication-type="journal"><person-group><name><surname>Ortega-Olivencia</surname><given-names>Ana</given-names></name><name><surname>Devesa</surname><given-names>Juan A.</given-names></name></person-group><article-title>Updated checklist of <italic><tp:taxon-name><tp:taxon-name-part taxon-name-part-type="genus" reg="Poa">Poa</tp:taxon-name-part></tp:taxon-name></italic> in the Iberian Peninsula and Balearic Islands</article-title><source>PhytoKeys</source><day>10</day><month>7</month><year>2018</year><volume>2018</volume><issue>103</issue><fpage>27</fpage><lpage>60</lpage><pub-id pub-id-type="doi">10.3897/phytokeys.103.26029</pub-id></mixed-citation></tp:treatment-meta><tp:nomenclature><label>8.</label><tp:taxon-name>
              <tp:taxon-name-part taxon-name-part-type="genus" reg="Poa">Poa</tp:taxon-name-part>
              <tp:taxon-name-part taxon-name-part-type="species" reg="laxa">laxa</tp:taxon-name-part>
              <tp:taxon-name-part taxon-name-part-type="authority">Haenke in J. Jirasek, Beobacht. Reis. Riesengeb. 118. 1791</tp:taxon-name-part>
              <tp:taxon-name-part taxon-name-part-type="infraspecific-rank">subsp.</tp:taxon-name-part>
              <tp:taxon-name-part taxon-name-part-type="subspecies" reg="laxa">laxa</tp:taxon-name-part>
            </tp:taxon-name><tp:nomenclature-citation-list><tp:nomenclature-citation><tp:taxon-name>
                  <tp:taxon-name-part taxon-name-part-type="genus" reg="Poa">Poa</tp:taxon-name-part> <tp:taxon-name-part taxon-name-part-type="species" reg="laxa">laxa</tp:taxon-name-part></tp:taxon-name><comment>ß <italic>pallida</italic> Lange, nom. nud., in sched. (C 10022611; COI-Willk. 36552), <bold>syn. nov.</bold></comment></tp:nomenclature-citation><tp:nomenclature-citation><tp:taxon-name><tp:taxon-name-part taxon-name-part-type="genus" reg="Poa"/><tp:taxon-name-part taxon-name-part-type="species" reg="laxa"/></tp:taxon-name><comment><bold>Ill.</bold><xref ref-type="bibr" rid="B1">Bolòs and Vigo (2001</xref>: 386), <xref ref-type="bibr" rid="B22">Portal (2005</xref>: 108, 281). </comment></tp:nomenclature-citation></tp:nomenclature-citation-list></tp:nomenclature><tp:treatment-sec sec-type="material" id="SECID0ESYAI"><title>Type.</title><p>“[Haenke 1791: 116, Schneekoppe] der kahle, steinigte Gipfel” [= the summit area of Mt Sněžka, NE Bohemia, at the Polish border]” (lectotype designated by <xref ref-type="bibr" rid="B14">Kirschner et al. 2007</xref>, pg. 349: <italic><tp:taxon-name><tp:taxon-name-part taxon-name-part-type="genus" reg="Poa">Poa</tp:taxon-name-part> <tp:taxon-name-part taxon-name-part-type="species" reg="laxa">laxa</tp:taxon-name-part></tp:taxon-name></italic> a me descripta in Actis Societ. Boh. Anno 1787. <italic><tp:taxon-name><tp:taxon-name-part taxon-name-part-type="genus" reg="Poa">Poa</tp:taxon-name-part></tp:taxon-name></italic> Halleri historia Nr. 1457. Lecta in Sudetis et in Styriae Alpibus, T. Haenke (PR); epitype designated by <xref ref-type="bibr" rid="B14">Kirschner et al. 2007</xref>, pg. 349: Bohemia, the Krkonoše Mts, Mt Sněžka, scree site just below the summit plateau at the beginning of the track called Jubilejní cesta, <named-content xmlns:xlink="http://www.w3.org/1999/xlink" content-type="dwc:verbatimCoordinates" xlink:type="simple"><named-content content-type="geo-json" specific-use="{&#34;type&#34;:&#34;Point&#34;,&#34;coordinates&#34;:[15.740278,50.736111]}" id="NCID0EVZAI" xlink:type="simple">50°44'10"N, 15°44'25"E</named-content></named-content>, 3 Jul 2007, J. Zahradníková&amp;L. Harčariková s.n: PRA 349; isoepitypes: PR, PRC).</p></tp:treatment-sec><tp:treatment-sec sec-type="Flowering" id="SECID0E1ZAI"><title>Flowering.</title><p>July to September.</p></tp:treatment-sec><tp:treatment-sec sec-type="ecology" id="SECID0E6ZAI"><title>Ecology.</title><p>Rocky places, stony places and high mountain waterfalls, on shale, schist and granite; (1900) 2300−3150 m a.s.l.</p></tp:treatment-sec><tp:treatment-sec sec-type="distribution" id="SECID0EE1AI"><title>Distribution.</title><p>C and N of Europe, reaching the Carpathians, Balkans, Apennines and Pyrenees, and N America. N and NE Iberian Peninsula. <bold>And. Spa.</bold>: Ge Hu L (P). For a representative list of studied materials, see Suppl. material <xref ref-type="supplementary-material" rid="S1">1</xref>.</p></tp:treatment-sec><tp:treatment-sec><!--Section generated to contain objects referenced in tp:taxon-treatment.--><supplementary-material xmlns:xlink="http://www.w3.org/1999/xlink" id="S1" position="float" orientation="portrait" xlink:type="simple"><label>Supplementary material 1</label><caption><p>List of representative sheets for each province and taxon, excluding type material</p></caption><p>Data type: species data</p><p>Explanation note: The total number of studied sheets is also indicated for each taxon.</p><media xlink:href="phytokeys-103-027-s001.docx" mimetype="application" mime-subtype="octet-stream" position="float" orientation="portrait" xlink:type="simple" id="oo_216342.docx"/><permissions><license license-type="creative-commons-attribution" xlink:href="http://creativecommons.org/licenses/by/4.0/" xlink:type="simple"><license-p>This is an open access article distributed under the terms of the Creative Commons Attribution License (CC BY 4.0), which permits unrestricted use, distribution, and reproduction in any medium, provided the original author and source are credited.</license-p></license></permissions><attrib specific-use="authors">Ana Ortega-Olivencia, Juan A. Devesa</attrib></supplementary-material></tp:treatment-sec><ref-list><ref id="B1"><mixed-citation xmlns:xlink="http://www.w3.org/1999/xlink" xlink:type="simple">
          <person-group><name name-style="western"><surname>Bolòs</surname><given-names>O</given-names></name><name name-style="western"><surname>Vigo</surname><given-names>J</given-names></name></person-group> (<year>2001</year>) Flora dels Països Catalans, vol. 4. Editorial Barcino, Barcelona, 1−750.</mixed-citation></ref><ref id="B22"><mixed-citation xmlns:xlink="http://www.w3.org/1999/xlink" xlink:type="simple">
          <person-group><name name-style="western"><surname>Portal</surname><given-names>R</given-names></name></person-group> (<year>2005</year>) <italic><tp:taxon-name><tp:taxon-name-part taxon-name-part-type="genus">Poa</tp:taxon-name-part></tp:taxon-name></italic> de France, Belgique et Suisse. Ed. Vals près, R. Portal, Baltimore, Md., 1–303.</mixed-citation></ref><ref id="B14"><mixed-citation xmlns:xlink="http://www.w3.org/1999/xlink" xlink:type="simple">
          <person-group><name name-style="western"><surname>Kirschner</surname><given-names>J</given-names></name><name name-style="western"><surname>Kirschnerová</surname><given-names>L</given-names></name><name name-style="western"><surname>Štěpánek</surname><given-names>J</given-names></name></person-group> (<year>2007</year>) <article-title>Generally accepted plant names based on material from the Czech Republic and published in 1753–1820.</article-title> <source>Preslia</source> <volume>79</volume>: <fpage>323</fpage>–<lpage>365</lpage>.</mixed-citation></ref></ref-list></tp:taxon-treatment>
