# Supplementary material for: Updated checklist of Poa in the Iberian Peninsula and Balearic Islands
Source: PhytoKeys. 2018 Jul 10;(103):27–60. doi: 10.3897/phytokeys.103.26029 (PMC6050348; doi:10.3897/phytokeys.103.26029)
Supplement: XML Treatment for Poa minor [file phytokeys.103.26029-treatment9.xml]

<!DOCTYPE tp:taxon-treatment
  PUBLIC "-//TaxonX//DTD Taxonomic Treatment Publishing DTD v0 20100105//EN" "tax-treatment-NSO.dtd">
<tp:taxon-treatment xmlns:tp="http://www.plazi.org/taxpub"><tp:treatment-meta><kwd-group><label>Taxon classification</label><kwd><named-content xmlns:xlink="http://www.w3.org/1999/xlink" content-type="kingdom">Plantae</named-content></kwd><kwd><named-content xmlns:xlink="http://www.w3.org/1999/xlink" content-type="order">Poales</named-content></kwd><kwd><named-content xmlns:xlink="http://www.w3.org/1999/xlink" content-type="family">Poaceae</named-content></kwd></kwd-group><mixed-citation publication-type="journal"><person-group><name><surname>Ortega-Olivencia</surname><given-names>Ana</given-names></name><name><surname>Devesa</surname><given-names>Juan A.</given-names></name></person-group><article-title>Updated checklist of <italic><tp:taxon-name><tp:taxon-name-part taxon-name-part-type="genus" reg="Poa">Poa</tp:taxon-name-part></tp:taxon-name></italic> in the Iberian Peninsula and Balearic Islands</article-title><source>PhytoKeys</source><day>10</day><month>7</month><year>2018</year><volume>2018</volume><issue>103</issue><fpage>27</fpage><lpage>60</lpage><pub-id pub-id-type="doi">10.3897/phytokeys.103.26029</pub-id></mixed-citation></tp:treatment-meta><tp:nomenclature><label>9.</label><tp:taxon-name>
              <tp:taxon-name-part taxon-name-part-type="genus" reg="Poa">Poa</tp:taxon-name-part>
              <tp:taxon-name-part taxon-name-part-type="species" reg="minor">minor</tp:taxon-name-part>
            </tp:taxon-name><tp:taxon-authority>Gaudin, Alpina 3: 44. 1808.</tp:taxon-authority><tp:nomenclature-citation-list><tp:nomenclature-citation><tp:taxon-name>
                  <tp:taxon-name-part taxon-name-part-type="genus" reg="Poa">Poa</tp:taxon-name-part> <tp:taxon-name-part taxon-name-part-type="species" reg="laxa">laxa</tp:taxon-name-part> <tp:taxon-name-part taxon-name-part-type="infraspecific-rank">subsp.</tp:taxon-name-part> <tp:taxon-name-part taxon-name-part-type="subspecies" reg="minor">minor</tp:taxon-name-part></tp:taxon-name><comment>(Haenke) Hooker fil., Stud. Fl. Brit. Isl., ed. 1: 444. 1870.</comment></tp:nomenclature-citation><tp:nomenclature-citation><tp:taxon-name>
                  <tp:taxon-name-part taxon-name-part-type="genus" reg="Poa">Poa</tp:taxon-name-part> <tp:taxon-name-part taxon-name-part-type="species" reg="laxa">laxa</tp:taxon-name-part> <tp:taxon-name-part taxon-name-part-type="infraspecific-rank">var.</tp:taxon-name-part> <tp:taxon-name-part taxon-name-part-type="variety" reg="minor">minor</tp:taxon-name-part></tp:taxon-name><comment>(Haenke) Fiori in Fiori &amp; Paoletti, Fl. Italia 1: 86. 1898.</comment></tp:nomenclature-citation><tp:nomenclature-citation><tp:taxon-name><tp:taxon-name-part taxon-name-part-type="genus" reg="Poa"/><tp:taxon-name-part taxon-name-part-type="species" reg="minor"/></tp:taxon-name><comment><bold>Ill.</bold><xref ref-type="bibr" rid="B1">Bolòs and Vigo (2001</xref>: 387), <xref ref-type="bibr" rid="B22">Portal (2005</xref>: 111, 281). </comment></tp:nomenclature-citation></tp:nomenclature-citation-list></tp:nomenclature><tp:treatment-sec sec-type="material" id="SECID0EG4AI"><title>Type.</title><p>“Dieses schöne Gras findet man wie das vorige, auf hohen Gebirgen; auf dem Bernhard, auf den Bergen oberhalb Ber und Aigle u. s. w. Bl. im Jul. und Aug.”. (Type material conserved in LAU according to <xref ref-type="bibr" rid="B13">Kerguélen 1975</xref>, pg. 241).</p></tp:treatment-sec><tp:treatment-sec sec-type="Flowering" id="SECID0EQ4AI"><title>Flowering.</title><p>(July) August to September.</p></tp:treatment-sec><tp:treatment-sec sec-type="ecology" id="SECID0EV4AI"><title>Ecology.</title><p>Talus slopes, stony places and fissures of rocks, wet and sheltered grasslands, on limestone and schist; 2000−3350 m a.s.l.</p></tp:treatment-sec><tp:treatment-sec sec-type="distribution" id="SECID0E14AI"><title>Distribution.</title><p>Mountains of S Europe: Sierra Nevada, Pyrenees, Alps, Balkans and Carpathians. N and SE Spain: Cantabrian Mountains, Pyrenees and Sierra Nevada. <bold>(And.). Spa.</bold>: Ge Gr Hu (Na) O S.</p></tp:treatment-sec><tp:treatment-sec sec-type="Two subspecies of P. minor are recognised in the territory encompassed by Flora iberica. A key to their identification is given below" id="SECID0EC5AI"><title>Two subspecies of <italic><tp:taxon-name><tp:taxon-name-part taxon-name-part-type="genus" reg="Poa">P.</tp:taxon-name-part> <tp:taxon-name-part taxon-name-part-type="species" reg="minor">minor</tp:taxon-name-part></tp:taxon-name></italic> are recognised in the territory encompassed by <italic>Flora iberica</italic>. A key to their identification is given below:</title><table-wrap content-type="key" position="anchor" orientation="portrait"><table id="TID0E4ABG" rules="all"><tbody><tr><td rowspan="1" colspan="1">1</td><td rowspan="1" colspan="1">Blades of most leaves conduplicate, rarely flat, those of basal and shoot leaves 0.4–1.6(–2.1) mm wide; branches of the inflorescence flexuous; spikelets ovate-oblong; lemma hairy at the nerves and the base, hairs of the latter usually longer than the width of the lemma; anthers 0.8–1.1 mm</td><td rowspan="1" colspan="1">
                  <bold>a. <tp:taxon-name><tp:taxon-name-part taxon-name-part-type="genus" reg="Poa"/><tp:taxon-name-part taxon-name-part-type="species" reg="minor"/><tp:taxon-name-part taxon-name-part-type="infraspecific-rank">subsp.</tp:taxon-name-part> <tp:taxon-name-part taxon-name-part-type="subspecies" reg="minor">minor</tp:taxon-name-part></tp:taxon-name></bold>
                </td></tr><tr><td rowspan="1" colspan="1">−</td><td rowspan="1" colspan="1">Blades of most leaves flat, rarely conduplicate, those of basal ones 1.5–2.3 mm wide; branches of the inflorescence straight; spikelets oblong; lemma glabrous or only weakly hairy at the nerves; anthers (1–)1.2–1.7 mm</td><td rowspan="1" colspan="1">
                  <bold>b. <tp:taxon-name><tp:taxon-name-part taxon-name-part-type="genus" reg="Poa"/><tp:taxon-name-part taxon-name-part-type="species" reg="minor"/><tp:taxon-name-part taxon-name-part-type="infraspecific-rank">subsp.</tp:taxon-name-part> <tp:taxon-name-part taxon-name-part-type="subspecies" reg="nevadensis">nevadensis</tp:taxon-name-part></tp:taxon-name></bold>
                </td></tr></tbody></table></table-wrap><p>
          <bold>a. <tp:taxon-name><tp:taxon-name-part taxon-name-part-type="genus" reg="Poa"/><tp:taxon-name-part taxon-name-part-type="species" reg="minor"/><tp:taxon-name-part taxon-name-part-type="infraspecific-rank">subsp.</tp:taxon-name-part> <tp:taxon-name-part taxon-name-part-type="subspecies" reg="minor">minor</tp:taxon-name-part></tp:taxon-name></bold>
        </p><p>
          <italic><tp:taxon-name><tp:taxon-name-part taxon-name-part-type="genus" reg="Poa">Poa</tp:taxon-name-part> <tp:taxon-name-part taxon-name-part-type="species" reg="supina">supina</tp:taxon-name-part></tp:taxon-name></italic> Panz. in Sturm, Deutschl. Fl. 34: 1. 1812, nom. illeg., non <italic><tp:taxon-name><tp:taxon-name-part taxon-name-part-type="genus" reg="Poa">Poa</tp:taxon-name-part> <tp:taxon-name-part taxon-name-part-type="species" reg="supina">supina</tp:taxon-name-part></tp:taxon-name></italic> Schrader, Fl. Germ. 289. 1806.</p><p>
          <italic><tp:taxon-name><tp:taxon-name-part taxon-name-part-type="genus" reg="Poa">Poa</tp:taxon-name-part> <tp:taxon-name-part taxon-name-part-type="species" reg="pyrenaica">pyrenaica</tp:taxon-name-part></tp:taxon-name></italic> Lange ex Willk. in Willk. &amp; Lange, Prodr. Fl. Hispan. 1: 80. 1861, nom. inval., pro syn. </p><p>
          <tp:taxon-name><tp:taxon-name-part taxon-name-part-type="genus" reg="Poa">Poa</tp:taxon-name-part> <tp:taxon-name-part taxon-name-part-type="species" reg="jacetana">jacetana</tp:taxon-name-part> <tp:taxon-name-part taxon-name-part-type="infraspecific-rank">gr.</tp:taxon-name-part> <tp:taxon-name-part taxon-name-part-type="species" reg="laxa">laxa</tp:taxon-name-part></tp:taxon-name> P. Montserrat, nom. nud., in sched. (MA 291693), <bold>syn. nov.</bold></p><p>
          <bold>Flowering.</bold>
        </p><p>(July) August to September.</p><p>
          <bold>Ecology.</bold>
        </p><p>Talus slopes, stony places and fissures of limestone rocks, wet and sheltered high mountain locations; rarely on schist; 2000−3207 m a.s.l.</p><p>
          <bold>Distribution.</bold>
        </p><p>Mountain systems of S Europe (Cantabrian Mountains, Pyrenees, Alps, Balkans and Carpathians). N Spain: Cantabrian Mountains and Pyrenees. <bold>(And.). Spa.</bold>: Ge Hu L Na O S. For a representative list of studied materials, see Suppl. material <xref ref-type="supplementary-material" rid="S1">1</xref>.</p><p>
          <bold>b. <tp:taxon-name><tp:taxon-name-part taxon-name-part-type="genus" reg="Poa"/><tp:taxon-name-part taxon-name-part-type="species" reg="minor"/><tp:taxon-name-part taxon-name-part-type="infraspecific-rank">subsp.</tp:taxon-name-part> <tp:taxon-name-part taxon-name-part-type="subspecies" reg="nevadensis">nevadensis</tp:taxon-name-part></tp:taxon-name> Nannf. in Font Quer, Exsicc. Fl. Iber. Select. Cent. 3: n. 201. 1935.</bold>
        </p><p>
          <italic><tp:taxon-name><tp:taxon-name-part taxon-name-part-type="genus" reg="Poa">Poa</tp:taxon-name-part> <tp:taxon-name-part taxon-name-part-type="species" reg="laxa">laxa</tp:taxon-name-part></tp:taxon-name></italic> sensu Boiss., Voy. Bot. Espagne 659. 1842, non <italic><tp:taxon-name><tp:taxon-name-part taxon-name-part-type="genus" reg="Poa">Poa</tp:taxon-name-part> <tp:taxon-name-part taxon-name-part-type="species" reg="laxa">laxa</tp:taxon-name-part></tp:taxon-name></italic> Haenke in J. Jirasek et al., Beobacht. Reis. Riesengeb. 118. 1791.</p><p>
          <tp:taxon-name><tp:taxon-name-part taxon-name-part-type="genus" reg="Poa">Poa</tp:taxon-name-part> <tp:taxon-name-part taxon-name-part-type="species" reg="minor">minor</tp:taxon-name-part> <tp:taxon-name-part taxon-name-part-type="infraspecific-rank">var.</tp:taxon-name-part> <tp:taxon-name-part taxon-name-part-type="variety" reg="nevadensis">nevadensis</tp:taxon-name-part></tp:taxon-name> (Nannf.) Á.M. Hern., Acta Bot. Malac. 2: 35. 1976, comb. inval., <bold>syn. nov.</bold></p><p>
          <bold>Ill.</bold> Fig. <xref ref-type="fig" rid="F3">3</xref>.</p><p>
          <bold>Type.</bold>
        </p><p>“Baetica: in schistosis montium Sierra Nevada, 1. Cerro de la Alcazaba dicto, ad 3000 m alt., Leg. Font Quer, 28 aug. 1923” (lectotype designated here: “Institut Botanicum Barcinonense / Flora Iberica Selecta / Cent. III Dec. 1935 / 201. Poa minor Gaud. / Fl. Helvet., I, p. 253 (1828). / ssp. <tp:taxon-name><tp:taxon-name-part taxon-name-part-type="genus" reg="Poa"/><tp:taxon-name-part taxon-name-part-type="species" reg="minor"/><tp:taxon-name-part taxon-name-part-type="subspecies" reg="nevadensis">nevadensis</tp:taxon-name-part></tp:taxon-name> Nannf. nov. ssp. / <tp:taxon-name><tp:taxon-name-part taxon-name-part-type="genus" reg="Poa">Poa</tp:taxon-name-part> <tp:taxon-name-part taxon-name-part-type="species" reg="laxa">laxa</tp:taxon-name-part></tp:taxon-name> Boiss., Voy. Bot. Esp., II, p. 659, non Haenke. / Baetica: in schistosis montium Sierra Nevada, l. Cerro de la Alca- / zaba dicto, ad 3000 m alt. Cotypus. / Leg. Font Quer, 28 aug. 1923. / Obs.: Differt a typo foliis tenuioribus, planis; ligulis brevioribus / (2 mm non excedentibus); spiculis angustioribus et longioribus; / floribus distantioribus; glumis valde inaequelibus; gl. I 2-2,5 mm / longis, gl. II 2,2-3,= mm; antheris paulo longioribus et angustiori-/ bus (longit. 1,1-1,3 mm). J. A. Nannfeldt.” (label printed): UPS-V-873177, top specimen on the right; isolectotypes designated here: BC 990150, BC 87706, BC 87707; GDA 31029, 31030, 31031; MA 11385; MAF 28595).</p><p>
          <bold>Flowering.</bold>
        </p><p>July to September.</p><p>
          <bold>Ecology.</bold>
        </p><p>Pastures and wet stony places in high mountain locations, on schist; (2500) 3000−3350 m a.s.l.</p><p>
          <bold>Distribution.</bold>
        </p><p>Endemic to SE Spain: Sierra Nevada. <bold>Spa.</bold>: Gr. For a representative list of studied materials, see Suppl. material <xref ref-type="supplementary-material" rid="S1">1</xref>.</p><fig id="F3" position="float" orientation="portrait"><label>Figure 3.</label><caption><p>
                <tp:taxon-name><tp:taxon-name-part taxon-name-part-type="genus" reg="Poa">Poa</tp:taxon-name-part> <tp:taxon-name-part taxon-name-part-type="species" reg="minor">minor</tp:taxon-name-part> <tp:taxon-name-part taxon-name-part-type="infraspecific-rank">subsp.</tp:taxon-name-part> <tp:taxon-name-part taxon-name-part-type="subspecies" reg="nevadensis">nevadensis</tp:taxon-name-part></tp:taxon-name> Nannf. <bold>A</bold> Habit <bold>B</bold> Detail of the apex of the sheath and ligule, in adaxial view (upper leaf) <bold>C</bold> Spikelet <bold>D</bold> Lower glume, in abaxial view <bold>E</bold> Upper glume, in abaxial view <bold>F</bold> Lemma, in abaxial view <bold>G</bold> Palea, in abaxial view <bold>H</bold> Lodicule <bold>I</bold> Sexual verticils <bold>J</bold> Immature caryopsis, in adaxial view <bold>K</bold> Caryopsys, in abaxial view. Drawn from GDA 31029 and MA 422687.</p></caption><graphic xmlns:xlink="http://www.w3.org/1999/xlink" xlink:href="phytokeys-103-027-g003.jpg" position="float" orientation="portrait" xlink:type="simple" id="oo_216339.jpg"/></fig></tp:treatment-sec><tp:treatment-sec><!--Section generated to contain objects referenced in tp:taxon-treatment.--><supplementary-material xmlns:xlink="http://www.w3.org/1999/xlink" id="S1" position="float" orientation="portrait" xlink:type="simple"><label>Supplementary material 1</label><caption><p>List of representative sheets for each province and taxon, excluding type material</p></caption><p>Data type: species data</p><p>Explanation note: The total number of studied sheets is also indicated for each taxon.</p><media xlink:href="phytokeys-103-027-s001.docx" mimetype="application" mime-subtype="octet-stream" position="float" orientation="portrait" xlink:type="simple" id="oo_216342.docx"/><permissions><license license-type="creative-commons-attribution" xlink:href="http://creativecommons.org/licenses/by/4.0/" xlink:type="simple"><license-p>This is an open access article distributed under the terms of the Creative Commons Attribution License (CC BY 4.0), which permits unrestricted use, distribution, and reproduction in any medium, provided the original author and source are credited.</license-p></license></permissions><attrib specific-use="authors">Ana Ortega-Olivencia, Juan A. Devesa</attrib></supplementary-material></tp:treatment-sec><ref-list><ref id="B1"><mixed-citation xmlns:xlink="http://www.w3.org/1999/xlink" xlink:type="simple">
          <person-group><name name-style="western"><surname>Bolòs</surname><given-names>O</given-names></name><name name-style="western"><surname>Vigo</surname><given-names>J</given-names></name></person-group> (<year>2001</year>) Flora dels Països Catalans, vol. 4. Editorial Barcino, Barcelona, 1−750.</mixed-citation></ref><ref id="B22"><mixed-citation xmlns:xlink="http://www.w3.org/1999/xlink" xlink:type="simple">
          <person-group><name name-style="western"><surname>Portal</surname><given-names>R</given-names></name></person-group> (<year>2005</year>) <italic><tp:taxon-name><tp:taxon-name-part taxon-name-part-type="genus">Poa</tp:taxon-name-part></tp:taxon-name></italic> de France, Belgique et Suisse. Ed. Vals près, R. Portal, Baltimore, Md., 1–303.</mixed-citation></ref><ref id="B13"><mixed-citation xmlns:xlink="http://www.w3.org/1999/xlink" xlink:type="simple">
          <person-group><name name-style="western"><surname>Kerguélen</surname><given-names>M</given-names></name></person-group> (<year>1975</year>) <article-title>Les gramineae (<tp:taxon-name><tp:taxon-name-part taxon-name-part-type="family">Poaceae</tp:taxon-name-part></tp:taxon-name>) de la Flore Française. Essai de mise au point taxonomique et nomenclaturale.</article-title> <source>Lejeunia</source> <volume>75</volume>: <fpage>1</fpage>–<lpage>343</lpage>.</mixed-citation></ref></ref-list></tp:taxon-treatment>
