# Supplementary material for: Updated checklist of Poa in the Iberian Peninsula and Balearic Islands
Source: PhytoKeys. 2018 Jul 10;(103):27–60. doi: 10.3897/phytokeys.103.26029 (PMC6050348; doi:10.3897/phytokeys.103.26029)
Supplement: XML Treatment for Poa trivialis L., Sp. Pl. 67. 1753 subsp. trivialis [file phytokeys.103.26029-treatment10.xml]

<!DOCTYPE tp:taxon-treatment
  PUBLIC "-//TaxonX//DTD Taxonomic Treatment Publishing DTD v0 20100105//EN" "tax-treatment-NSO.dtd">
<tp:taxon-treatment xmlns:tp="http://www.plazi.org/taxpub"><tp:treatment-meta><kwd-group><label>Taxon classification</label><kwd><named-content xmlns:xlink="http://www.w3.org/1999/xlink" content-type="kingdom">Plantae</named-content></kwd><kwd><named-content xmlns:xlink="http://www.w3.org/1999/xlink" content-type="order">Poales</named-content></kwd><kwd><named-content xmlns:xlink="http://www.w3.org/1999/xlink" content-type="family">Poaceae</named-content></kwd></kwd-group><mixed-citation publication-type="journal"><person-group><name><surname>Ortega-Olivencia</surname><given-names>Ana</given-names></name><name><surname>Devesa</surname><given-names>Juan A.</given-names></name></person-group><article-title>Updated checklist of <italic><tp:taxon-name><tp:taxon-name-part taxon-name-part-type="genus" reg="Poa">Poa</tp:taxon-name-part></tp:taxon-name></italic> in the Iberian Peninsula and Balearic Islands</article-title><source>PhytoKeys</source><day>10</day><month>7</month><year>2018</year><volume>2018</volume><issue>103</issue><fpage>27</fpage><lpage>60</lpage><pub-id pub-id-type="doi">10.3897/phytokeys.103.26029</pub-id></mixed-citation></tp:treatment-meta><tp:nomenclature><label>10.</label><tp:taxon-name>
            <tp:taxon-name-part taxon-name-part-type="genus" reg="Poa">Poa</tp:taxon-name-part>
            <tp:taxon-name-part taxon-name-part-type="species" reg="trivialis">trivialis</tp:taxon-name-part>
            <tp:taxon-name-part taxon-name-part-type="authority">L., Sp. Pl. 67. 1753</tp:taxon-name-part>
            <tp:taxon-name-part taxon-name-part-type="infraspecific-rank">subsp.</tp:taxon-name-part>
            <tp:taxon-name-part taxon-name-part-type="subspecies" reg="trivialis">trivialis</tp:taxon-name-part>
          </tp:taxon-name><tp:nomenclature-citation-list><tp:nomenclature-citation><tp:taxon-name>
                <tp:taxon-name-part taxon-name-part-type="genus" reg="Poa">Poa</tp:taxon-name-part> <tp:taxon-name-part taxon-name-part-type="species" reg="dubia">dubia</tp:taxon-name-part></tp:taxon-name><comment>Leers, Fl. Herborn. 28, tab. 6, fig. 5. 1775. [Type: “H. in pratis humidiusculis ubique frequens; ad fossas; an der Dillae &amp; Mühlbach copiose; etiam fisscioribus locis gramineis pervulvaris”].</comment></tp:nomenclature-citation><tp:nomenclature-citation><tp:taxon-name>
                <tp:taxon-name-part taxon-name-part-type="genus" reg="Poa">Poa</tp:taxon-name-part> <tp:taxon-name-part taxon-name-part-type="species" reg="scabra">scabra</tp:taxon-name-part></tp:taxon-name><comment>Ehrh., Beitr. Naturk. 6: 83. 1791, nom. inval.</comment></tp:nomenclature-citation><tp:nomenclature-citation><tp:taxon-name>
                <tp:taxon-name-part taxon-name-part-type="genus" reg="Poa">Poa</tp:taxon-name-part> <tp:taxon-name-part taxon-name-part-type="species" reg="stolonifera">stolonifera</tp:taxon-name-part></tp:taxon-name><comment>Haller ex Muhl., Descr. Gram. 139. 1817, nom. illeg., non <tp:taxon-name><tp:taxon-name-part taxon-name-part-type="genus" reg="Poa">Poa</tp:taxon-name-part> <tp:taxon-name-part taxon-name-part-type="species" reg="stolonifera">stolonifera</tp:taxon-name-part></tp:taxon-name> Bellardi, Mem. Reale Accad. Sci. Torino 5: 215. 1792.</comment></tp:nomenclature-citation><tp:nomenclature-citation><tp:taxon-name>
                <tp:taxon-name-part taxon-name-part-type="genus" reg="Poa">Poa</tp:taxon-name-part> <tp:taxon-name-part taxon-name-part-type="species" reg="trivialis">trivialis</tp:taxon-name-part></tp:taxon-name><comment>α <tp:taxon-name><tp:taxon-name-part taxon-name-part-type="genus" reg="Poa"/><tp:taxon-name-part taxon-name-part-type="species" reg="vulgaris">vulgaris</tp:taxon-name-part></tp:taxon-name> Rchb., Icon. Fl. Germ. Helv. 1: 37, fig. 1653, 1654. 1834, nom. superfl.</comment></tp:nomenclature-citation><tp:nomenclature-citation><tp:taxon-name>
                <tp:taxon-name-part taxon-name-part-type="genus" reg="Poa">Poa</tp:taxon-name-part> <tp:taxon-name-part taxon-name-part-type="species" reg="feratiana">feratiana</tp:taxon-name-part></tp:taxon-name><comment>Boiss. &amp; Reut., Pugill. Pl. Afr. Bor. Hispan. 128. 1852. [Type: “Hab. In sylvâ Irati Pyrenaeorum occidentalium loco Erreca-Idorra (Férat in herb. Fauché!) Fl. Julio”] (lectotype designated by <xref ref-type="bibr" rid="B2">Burdet et al. 1981</xref>, pg. 577: specimen indicated with arrows, G00176550!).</comment></tp:nomenclature-citation><tp:nomenclature-citation><tp:taxon-name>
                <tp:taxon-name-part taxon-name-part-type="genus" reg="Poa">Poa</tp:taxon-name-part> <tp:taxon-name-part taxon-name-part-type="species" reg="sylvicola">sylvicola</tp:taxon-name-part></tp:taxon-name><comment>Guss., Enum. Pl. Inarim.: 371, tab. 18. 1854. [Type: “In sylvaticis apricis ubique vulgatissima; nec non prope Neapolina, et Stabias”].</comment></tp:nomenclature-citation><tp:nomenclature-citation><tp:taxon-name>
                <tp:taxon-name-part taxon-name-part-type="genus" reg="Poa">Poa</tp:taxon-name-part> <tp:taxon-name-part taxon-name-part-type="species" reg="trivialis">trivialis</tp:taxon-name-part> <tp:taxon-name-part taxon-name-part-type="infraspecific-rank">var.</tp:taxon-name-part> <tp:taxon-name-part taxon-name-part-type="variety" reg="umbrosa">umbrosa</tp:taxon-name-part></tp:taxon-name><comment>Balansa, Bull. Soc. Bot. France 21: 16. 1874. [Type: “Rhizè, dans les foréts, les lieux humides”].</comment></tp:nomenclature-citation><tp:nomenclature-citation><tp:taxon-name>
                <tp:taxon-name-part taxon-name-part-type="genus" reg="Poa">Poa</tp:taxon-name-part> <tp:taxon-name-part taxon-name-part-type="species" reg="trivialis">trivialis</tp:taxon-name-part> <tp:taxon-name-part taxon-name-part-type="infraspecific-rank">var.</tp:taxon-name-part> <tp:taxon-name-part taxon-name-part-type="variety" reg="sylvicola">sylvicola</tp:taxon-name-part></tp:taxon-name><comment>(Guss.) Hack., Verh. K. K. Zool.-Bot. Ges. Wien 1890: 127. 1890.</comment></tp:nomenclature-citation><tp:nomenclature-citation><tp:taxon-name>
                <tp:taxon-name-part taxon-name-part-type="genus" reg="Poa">Poa</tp:taxon-name-part> <tp:taxon-name-part taxon-name-part-type="species" reg="attica">attica</tp:taxon-name-part></tp:taxon-name><comment>sensu Pérez Lara, Anales Soc. Esp. Hist. Nat. 15: 406 (1886), non <tp:taxon-name><tp:taxon-name-part taxon-name-part-type="genus" reg="Poa">Poa</tp:taxon-name-part> <tp:taxon-name-part taxon-name-part-type="species" reg="attica">attica</tp:taxon-name-part></tp:taxon-name>-Boiss. &amp; Heldr. in Boiss., Diagn. Pl. Orient. ser. 1, 13: 57 (1854).</comment></tp:nomenclature-citation><tp:nomenclature-citation><tp:taxon-name>
                <tp:taxon-name-part taxon-name-part-type="genus" reg="Poa">Poa</tp:taxon-name-part> <tp:taxon-name-part taxon-name-part-type="species" reg="attica">attica</tp:taxon-name-part> <tp:taxon-name-part taxon-name-part-type="infraspecific-rank">var.</tp:taxon-name-part> <tp:taxon-name-part taxon-name-part-type="variety" reg="gaditana">gaditana</tp:taxon-name-part></tp:taxon-name><comment>Pérez Lara ex Willk., Suppl. Prodr. Fl. Hispan. 22. 1893, <bold>syn. nov.</bold> [Type: « …provinciae Gadit. Haud frequens (pr. Jerez in loco et Albaladejo et in Dehesa del Torongil; pr. Grazalema ad Huertas de Benamahona, PER. LARA!) »].</comment></tp:nomenclature-citation><tp:nomenclature-citation><tp:taxon-name>
                <tp:taxon-name-part taxon-name-part-type="genus" reg="Poa">Poa</tp:taxon-name-part> <tp:taxon-name-part taxon-name-part-type="species" reg="trivialis">trivialis</tp:taxon-name-part> <tp:taxon-name-part taxon-name-part-type="infraspecific-rank">var.</tp:taxon-name-part> <tp:taxon-name-part taxon-name-part-type="variety" reg="flaccida">flaccida</tp:taxon-name-part></tp:taxon-name><comment>Willk. ex J.J. Rodr., Fl. Menorca 152. 1904, <bold>syn. nov.</bold> [Type: “Barranco de Son Blanc en sitios frescos”] (lectotype designated here: first label: “Glumelle glabra. Ax. de l’epilles numi / à la base des glumelles inferieures d’un “ faisceau de poile longe et soyeux. / Gaines sublisses. -illegible- noueux à / leur base, lisses au sommet. / = P. attica Boiss. Heldr. var. flaccida.” (manuscr.); second label: “J. J. Rodriguez. (printed) Plantas de Menorca. (Baleares.) (printed) / Poa trivialis L.? (manuscr.) / var. (¿) flaccida Wk. ined (manuscr.) / Localidad (printed) Barranco de Son Blanc (Algar) (manuscr.) / Estacion (printed) Sitios frescos (manuscr.) / Epoca (printed) 28 mayo 1874 (manuscr.) / Leg. Rodríguez (impreso)”: COI-Willk. 36527; isolectotype designated here: HGM 3121-1).</comment></tp:nomenclature-citation><tp:nomenclature-citation><tp:taxon-name>
                <tp:taxon-name-part taxon-name-part-type="genus" reg="Poa">Poa</tp:taxon-name-part> <tp:taxon-name-part taxon-name-part-type="species" reg="trivialis">trivialis</tp:taxon-name-part> <tp:taxon-name-part taxon-name-part-type="infraspecific-rank">subsp.</tp:taxon-name-part> <tp:taxon-name-part taxon-name-part-type="subspecies" reg="sylvicola">sylvicola</tp:taxon-name-part></tp:taxon-name><comment>(Guss.) H. Lindb. fil., Oefvers. Förh. Finska Vetensk.-Soc. 38(13): 9. 1906.</comment></tp:nomenclature-citation><tp:nomenclature-citation><tp:taxon-name>
                <tp:taxon-name-part taxon-name-part-type="genus" reg="Poa">Poa</tp:taxon-name-part> <tp:taxon-name-part taxon-name-part-type="species" reg="trivialis">trivialis</tp:taxon-name-part></tp:taxon-name><comment>“rasse” <tp:taxon-name><tp:taxon-name-part taxon-name-part-type="genus" reg="Poa"/><tp:taxon-name-part taxon-name-part-type="species" reg="majorica">majorica</tp:taxon-name-part></tp:taxon-name> [<italic>majorcica</italic>] F. Hermann, Verh. Bot. Vereins Prov. Brandenburg 54: 252. 1914, <bold>syn. nov.</bold> [Type: “An Rainen und Wegrändern sammelte …”].</comment></tp:nomenclature-citation><tp:nomenclature-citation><tp:taxon-name>
                <tp:taxon-name-part taxon-name-part-type="genus" reg="Poa">Poa</tp:taxon-name-part> <tp:taxon-name-part taxon-name-part-type="species" reg="trivialis">trivialis</tp:taxon-name-part> <tp:taxon-name-part taxon-name-part-type="infraspecific-rank">f.</tp:taxon-name-part> <tp:taxon-name-part taxon-name-part-type="form" reg="majorica">majorica</tp:taxon-name-part></tp:taxon-name><comment>(F. Hermann) Knoche, Fl. Balear. 1: 310. 1921, <bold>syn. nov.</bold></comment></tp:nomenclature-citation><tp:nomenclature-citation><tp:taxon-name>
                <tp:taxon-name-part taxon-name-part-type="genus" reg="Poa">Poa</tp:taxon-name-part> <tp:taxon-name-part taxon-name-part-type="species" reg="trivialis">trivialis</tp:taxon-name-part> <tp:taxon-name-part taxon-name-part-type="infraspecific-rank">f.</tp:taxon-name-part> <tp:taxon-name-part taxon-name-part-type="form" reg="flaccida">flaccida</tp:taxon-name-part></tp:taxon-name><comment>(Willk. ex J.J. Rodr.) Knoche, Fl. Balear. 1: 311. 1921, <bold>syn. nov.</bold></comment></tp:nomenclature-citation><tp:nomenclature-citation><tp:taxon-name>
                <tp:taxon-name-part taxon-name-part-type="genus" reg="Poa">Poa</tp:taxon-name-part> <tp:taxon-name-part taxon-name-part-type="species" reg="trivialis">trivialis</tp:taxon-name-part> <tp:taxon-name-part taxon-name-part-type="infraspecific-rank">var.</tp:taxon-name-part> <tp:taxon-name-part taxon-name-part-type="variety" reg="obtusata">obtusata</tp:taxon-name-part></tp:taxon-name><comment>Maire, Fl. Afr. N. 3: 99. 1955, nom. inval.</comment></tp:nomenclature-citation><tp:nomenclature-citation><tp:taxon-name>
                <tp:taxon-name-part taxon-name-part-type="genus" reg="Poa">Poa</tp:taxon-name-part> <tp:taxon-name-part taxon-name-part-type="species" reg="trivialis">trivialis</tp:taxon-name-part> <tp:taxon-name-part taxon-name-part-type="infraspecific-rank">subsp.</tp:taxon-name-part> <tp:taxon-name-part taxon-name-part-type="subspecies" reg="feratiana">feratiana</tp:taxon-name-part></tp:taxon-name><comment>(Boiss. &amp; Reut.) Á.M. Hern., Acta Bot. Malac. 2: 33. 1976.</comment></tp:nomenclature-citation><tp:nomenclature-citation><tp:taxon-name>
                <tp:taxon-name-part taxon-name-part-type="genus" reg="Poa">Poa</tp:taxon-name-part> <tp:taxon-name-part taxon-name-part-type="species" reg="portalii">portalii</tp:taxon-name-part></tp:taxon-name><comment>H. Scholz, Willdenowia 42: 293 (2012), <bold>syn. nov</bold>. [Type: Holotype: France: Aquitaine, Pyrenees Atlantiques, Iraty, c. 50 m behind camping place on a wet depression at border of a foot path in woodland, 1150 m, 11.8.2010, Böhling 15255 (B, as “Poa supina”)]. Holotype B 100558216 (seen by Soreng in 2015, pers. comm.).</comment></tp:nomenclature-citation><tp:nomenclature-citation><tp:taxon-name>
                <tp:taxon-name-part taxon-name-part-type="genus" reg="Poa">Poa</tp:taxon-name-part> <tp:taxon-name-part taxon-name-part-type="species" reg="trivialis">trivialis</tp:taxon-name-part> <tp:taxon-name-part taxon-name-part-type="infraspecific-rank">var.</tp:taxon-name-part> <tp:taxon-name-part taxon-name-part-type="variety" reg="modesta">modesta</tp:taxon-name-part></tp:taxon-name><comment>Caball., nom. nud., in sched. (MA 11644, MA 11627), <bold>syn. nov.</bold></comment></tp:nomenclature-citation><tp:nomenclature-citation><tp:taxon-name>
                <tp:taxon-name-part taxon-name-part-type="genus" reg="Poa">Poa</tp:taxon-name-part> <tp:taxon-name-part taxon-name-part-type="species" reg="trivialis">trivialis</tp:taxon-name-part> <tp:taxon-name-part taxon-name-part-type="infraspecific-rank">f.</tp:taxon-name-part> <tp:taxon-name-part taxon-name-part-type="form" reg="biflora">biflora</tp:taxon-name-part></tp:taxon-name><comment>Bernis, Flora Maragata, nom. nud., in sched. (MA 11615; MA 11617), <bold>syn. nov.</bold></comment></tp:nomenclature-citation><tp:nomenclature-citation><tp:taxon-name>
                <tp:taxon-name-part taxon-name-part-type="genus" reg="Poa">Poa</tp:taxon-name-part> <tp:taxon-name-part taxon-name-part-type="species" reg="verticillata">verticillata</tp:taxon-name-part></tp:taxon-name><comment>auct., non L. (MA 11631).</comment></tp:nomenclature-citation><tp:nomenclature-citation><tp:taxon-name>
                <tp:taxon-name-part taxon-name-part-type="genus" reg="Poa">Poa</tp:taxon-name-part> <tp:taxon-name-part taxon-name-part-type="species" reg="trivialis">trivialis</tp:taxon-name-part> <tp:taxon-name-part taxon-name-part-type="infraspecific-rank">var.</tp:taxon-name-part> <tp:taxon-name-part taxon-name-part-type="variety" reg="contracta">contracta</tp:taxon-name-part></tp:taxon-name><comment>Pérez Lara, nom. nud., in sched. (MAF 28658, MAF 28569, MAF 28655), <bold>syn. nov.</bold></comment></tp:nomenclature-citation><tp:nomenclature-citation><tp:taxon-name><tp:taxon-name-part taxon-name-part-type="genus" reg="Poa"/><tp:taxon-name-part taxon-name-part-type="species" reg="trivialis"/><tp:taxon-name-part taxon-name-part-type="subspecies" reg="trivialis"/></tp:taxon-name><comment><bold>Ill.</bold><xref ref-type="bibr" rid="B24">Ruiz (1991</xref>: 29, lam. II), <xref ref-type="bibr" rid="B4">Devesa (1987</xref>: 263, sub <tp:taxon-name><tp:taxon-name-part taxon-name-part-type="genus" reg="Poa">P.</tp:taxon-name-part> <tp:taxon-name-part taxon-name-part-type="species" reg="trivialis">trivialis</tp:taxon-name-part> <tp:taxon-name-part taxon-name-part-type="infraspecific-rank">subsp.</tp:taxon-name-part> <tp:taxon-name-part taxon-name-part-type="subspecies" reg="trivialis">trivialis</tp:taxon-name-part></tp:taxon-name> and subsp. <tp:taxon-name><tp:taxon-name-part taxon-name-part-type="genus" reg="Poa"/><tp:taxon-name-part taxon-name-part-type="species" reg="trivialis"/><tp:taxon-name-part taxon-name-part-type="subspecies" reg="sylvicola">sylvicola</tp:taxon-name-part></tp:taxon-name>). </comment></tp:nomenclature-citation></tp:nomenclature-citation-list></tp:nomenclature><tp:treatment-sec sec-type="material" id="SECID0EK2BI"><title>Type.</title><p>“Habitat in Europae pasenis” (neotype designated by <xref ref-type="bibr" rid="B25">Soreng 2000</xref>, pg. 256: Hudson 16, Herb. Linn. No. 87.9!).</p></tp:treatment-sec><tp:treatment-sec sec-type="Flowering" id="SECID0EU2BI"><title>Flowering.</title><p>(March) April to July.</p></tp:treatment-sec><tp:treatment-sec sec-type="ecology" id="SECID0EZ2BI"><title>Ecology.</title><p>Pastures, hygrophilous grasslands (stream edges, peat bogs, reed patches and meadows) and very wet soils of deciduous forests (e.g. alders, ashes, chestnuts and oaks); edaphically indifferent; 0−2000 (2150) m a.s.l.</p></tp:treatment-sec><tp:treatment-sec sec-type="distribution" id="SECID0E52BI"><title>Distribution.</title><p>Europe, N Africa, Asia and Macaronesia (Azores, Madeira and Canary Islands); introduced in other parts of the world. Most of the Iberian Peninsula and Balearic Islands. <bold>And. Port</bold>: AAl Ag BA BB BL (BAl) DL E Mi R TM. <bold>Spa.</bold>: A Ab Al Av B Ba Bu C Ca Cc Co CR Cs Ge Gr Gu H Hu J L Le Lo Lu M Ma (Mu) Na O (Or) P PM[Mll Mn] Po S Sa Se Sg So (SS) (T) (Te) To V Va Vi Za (Z). For a representative list of studied materials, see Suppl. material <xref ref-type="supplementary-material" rid="S1">1</xref>.</p></tp:treatment-sec><tp:treatment-sec sec-type="notes" id="SECID0EM3BI"><title>Notes.</title><p>
            <italic><tp:taxon-name><tp:taxon-name-part taxon-name-part-type="genus" reg="Poa">Poa</tp:taxon-name-part> <tp:taxon-name-part taxon-name-part-type="species" reg="trivialis">trivialis</tp:taxon-name-part></tp:taxon-name></italic> is variable with regard to habit, leaf size and inflorescence morphology. The most distinctive feature of this species is the elongated ligule, which is always longer than the width of the leaf blade, ovate or ± triangular in the basal leaves and irregularly dentate or bilobed with an acute apex in the uppermost ones. In addition, the spikelets have 2 or 3 flowers and the sharp, arched glumes converge around the lemma. The base of the lemma is very woolly or extremely rarely glabrous and the hairs are clearly longer than its width.</p><p>Some plants have somewhat thickened and constricted stolons, with a more or less moniliform appearance. These individuals were described as <italic><tp:taxon-name><tp:taxon-name-part taxon-name-part-type="genus" reg="Poa">Poa</tp:taxon-name-part> <tp:taxon-name-part taxon-name-part-type="species" reg="sylvicola">sylvicola</tp:taxon-name-part></tp:taxon-name></italic> Guss. (= <tp:taxon-name><tp:taxon-name-part taxon-name-part-type="genus" reg="Poa">P.</tp:taxon-name-part> <tp:taxon-name-part taxon-name-part-type="species" reg="attica">attica</tp:taxon-name-part> <tp:taxon-name-part taxon-name-part-type="infraspecific-rank">var.</tp:taxon-name-part> <tp:taxon-name-part taxon-name-part-type="variety" reg="gaditana">gaditana</tp:taxon-name-part></tp:taxon-name> Pérez Lara ex Willk.; = <tp:taxon-name><tp:taxon-name-part taxon-name-part-type="genus" reg="Poa">P.</tp:taxon-name-part> <tp:taxon-name-part taxon-name-part-type="species" reg="trivialis">trivialis</tp:taxon-name-part> <tp:taxon-name-part taxon-name-part-type="infraspecific-rank">var.</tp:taxon-name-part> <tp:taxon-name-part taxon-name-part-type="variety" reg="umbrosa">umbrosa</tp:taxon-name-part></tp:taxon-name> Balansa). According to Soreng (pers. comm.), <tp:taxon-name><tp:taxon-name-part taxon-name-part-type="genus" reg="Poa">P.</tp:taxon-name-part> <tp:taxon-name-part taxon-name-part-type="species" reg="trivialis">trivialis</tp:taxon-name-part> <tp:taxon-name-part taxon-name-part-type="infraspecific-rank">subsp.</tp:taxon-name-part> <tp:taxon-name-part taxon-name-part-type="subspecies" reg="sylvicola">sylvicola</tp:taxon-name-part> <tp:taxon-name-part taxon-name-part-type="authority">(Guss.)</tp:taxon-name-part></tp:taxon-name> H. Lindb. fil. is common in the Mediterranean region, while subsp. <tp:taxon-name><tp:taxon-name-part taxon-name-part-type="genus" reg="Poa"/><tp:taxon-name-part taxon-name-part-type="species" reg="trivialis"/><tp:taxon-name-part taxon-name-part-type="subspecies" reg="trivialis">trivialis</tp:taxon-name-part></tp:taxon-name> is rather infrequent and, conversely, subsp. <tp:taxon-name><tp:taxon-name-part taxon-name-part-type="genus" reg="Poa"/><tp:taxon-name-part taxon-name-part-type="species" reg="trivialis"/><tp:taxon-name-part taxon-name-part-type="subspecies" reg="sylvicola">sylvicola</tp:taxon-name-part></tp:taxon-name> is infrequent northwards. Other characteristics of subsp. <tp:taxon-name><tp:taxon-name-part taxon-name-part-type="genus" reg="Poa"/><tp:taxon-name-part taxon-name-part-type="species" reg="trivialis"/><tp:taxon-name-part taxon-name-part-type="subspecies" reg="sylvicola">sylvicola</tp:taxon-name-part></tp:taxon-name> are smoother sheaths and the consistent presence of hairs on the lower part of the marginal lemma veins vs. their absence in subsp. <tp:taxon-name><tp:taxon-name-part taxon-name-part-type="genus" reg="Poa"/><tp:taxon-name-part taxon-name-part-type="species" reg="trivialis"/><tp:taxon-name-part taxon-name-part-type="subspecies" reg="trivialis">trivialis</tp:taxon-name-part></tp:taxon-name>. Practically speaking, the marginal vein is hairy in Mediterranean populations but glabrous or nearly so in northern ones. In both types of populations, however, the differing combinations of forms of these characters makes it almost impossible to delimit these two taxa. Consequently, we have opted not to recognise them as separate subspecies.</p><p>
            <italic><tp:taxon-name><tp:taxon-name-part taxon-name-part-type="genus" reg="Poa">Poa</tp:taxon-name-part> <tp:taxon-name-part taxon-name-part-type="species" reg="feratiana">feratiana</tp:taxon-name-part></tp:taxon-name></italic> Boiss. &amp; Reut. is also included here as a synonym of <italic><tp:taxon-name><tp:taxon-name-part taxon-name-part-type="genus" reg="Poa">P.</tp:taxon-name-part> <tp:taxon-name-part taxon-name-part-type="species" reg="trivialis">trivialis</tp:taxon-name-part></tp:taxon-name></italic>. Plants labelled as <italic><tp:taxon-name><tp:taxon-name-part taxon-name-part-type="genus" reg="Poa">P.</tp:taxon-name-part> <tp:taxon-name-part taxon-name-part-type="species" reg="feratiana">feratiana</tp:taxon-name-part></tp:taxon-name></italic> on herbarium sheets had 2 flowers per spikelet, which is diagnostic for this species, but this characteristic is also very common on most studied sheets of <italic><tp:taxon-name><tp:taxon-name-part taxon-name-part-type="genus" reg="Poa">P.</tp:taxon-name-part> <tp:taxon-name-part taxon-name-part-type="species" reg="trivialis">trivialis</tp:taxon-name-part></tp:taxon-name></italic>. In addition—as indicated by <xref ref-type="bibr" rid="B11">Hernández Cardona (1976)</xref> after studying the type material (G-herbarium Boissier)—some of the characteristics attributed to this species in the original description were incorrect. For instance, the number of veins of the lemma is actually 5, not 3, a feature likely overlooked by the original authors because the marginal veins are usually very close to the edge. As another example, the lemma is indeed woolly at the base, as is common in <italic><tp:taxon-name><tp:taxon-name-part taxon-name-part-type="genus" reg="Poa">P.</tp:taxon-name-part> <tp:taxon-name-part taxon-name-part-type="species" reg="trivialis">trivialis</tp:taxon-name-part></tp:taxon-name></italic>.</p><p>Plants with some of their spikelets completely sterile and reduced to a set of whitish or hyaline membranes are also known.</p></tp:treatment-sec><tp:treatment-sec><!--Section generated to contain objects referenced in tp:taxon-treatment.--><supplementary-material xmlns:xlink="http://www.w3.org/1999/xlink" id="S1" position="float" orientation="portrait" xlink:type="simple"><label>Supplementary material 1</label><caption><p>List of representative sheets for each province and taxon, excluding type material</p></caption><p>Data type: species data</p><p>Explanation note: The total number of studied sheets is also indicated for each taxon.</p><media xlink:href="phytokeys-103-027-s001.docx" mimetype="application" mime-subtype="octet-stream" position="float" orientation="portrait" xlink:type="simple" id="oo_216342.docx"/><permissions><license license-type="creative-commons-attribution" xlink:href="http://creativecommons.org/licenses/by/4.0/" xlink:type="simple"><license-p>This is an open access article distributed under the terms of the Creative Commons Attribution License (CC BY 4.0), which permits unrestricted use, distribution, and reproduction in any medium, provided the original author and source are credited.</license-p></license></permissions><attrib specific-use="authors">Ana Ortega-Olivencia, Juan A. Devesa</attrib></supplementary-material></tp:treatment-sec><ref-list><ref id="B2"><mixed-citation xmlns:xlink="http://www.w3.org/1999/xlink" xlink:type="simple">
          <person-group><name name-style="western"><surname>Burdet</surname><given-names>HM</given-names></name><name name-style="western"><surname>Charpin</surname><given-names>A</given-names></name><name name-style="western"><surname>Jacquemoud</surname><given-names>F</given-names></name></person-group> (<year>1981</year>) <article-title>Types nomenclaturaux des taxa ibériques décrits par Boissier ou Reuter. I. Gymnospermes à Graminées.</article-title> <source>Candollea</source> <volume>36</volume>: <fpage>543</fpage>–<lpage>584</lpage>. <ext-link xlink:type="simple" ext-link-type="uri" xlink:href="http://bibdigital.rjb.csic.es/PDF/Burdet_Types_I_Gymnospermae-Gramineae.pdf">http://bibdigital.rjb.csic.es/PDF/Burdet_Types_I_Gymnospermae-Gramineae.pdf</ext-link></mixed-citation></ref><ref id="B24"><mixed-citation xmlns:xlink="http://www.w3.org/1999/xlink" xlink:type="simple">
          <person-group><name name-style="western"><surname>Ruiz</surname><given-names>T</given-names></name></person-group> (<year>1991</year>) <italic><tp:taxon-name><tp:taxon-name-part taxon-name-part-type="genus">Poa</tp:taxon-name-part></tp:taxon-name></italic> L. In: Devesa JA (Ed) Las gramíneas de Extremadura. Servicio de Publicaciones de la Universidad de Extremadura, Badajoz, 23−33. <ext-link xlink:type="simple" ext-link-type="uri" xlink:href="http://bibdigital.rjb.csic.es/spa/Libro.php?Libro=5767">http://bibdigital.rjb.csic.es/spa/Libro.php?Libro=5767</ext-link></mixed-citation></ref><ref id="B4"><mixed-citation xmlns:xlink="http://www.w3.org/1999/xlink" xlink:type="simple">
          <person-group><name name-style="western"><surname>Devesa</surname><given-names>JA</given-names></name></person-group> (<year>1987</year>) <italic><tp:taxon-name><tp:taxon-name-part taxon-name-part-type="genus">Poa</tp:taxon-name-part></tp:taxon-name></italic> L. In: Valdés B, Talavera S, Galiano EF (Eds) Flora de Andalucía Occidental, vol. 3. Editorial Ketres, Barcelona, 260−265.</mixed-citation></ref><ref id="B25"><mixed-citation xmlns:xlink="http://www.w3.org/1999/xlink" xlink:type="simple">
          <person-group><name name-style="western"><surname>Soreng</surname><given-names>RJ</given-names></name></person-group> (<year>2000</year>) <italic><tp:taxon-name><tp:taxon-name-part taxon-name-part-type="genus">Poa.</tp:taxon-name-part></tp:taxon-name></italic> In Cafferty S, Jarvis CE, Turland NJ (Eds) Typification of Linnaean plant names in the <tp:taxon-name><tp:taxon-name-part taxon-name-part-type="family">Poaceae</tp:taxon-name-part></tp:taxon-name> (<tp:taxon-name><tp:taxon-name-part taxon-name-part-type="family">Gramineae</tp:taxon-name-part></tp:taxon-name>). Taxon 49(2): 239−260.</mixed-citation></ref><ref id="B11"><mixed-citation xmlns:xlink="http://www.w3.org/1999/xlink" xlink:type="simple">
          <person-group><name name-style="western"><surname>Hernández Cardona</surname><given-names>AM</given-names></name></person-group> (<year>1976</year>) <article-title>Notas sobre el género <italic><tp:taxon-name><tp:taxon-name-part taxon-name-part-type="genus">Poa</tp:taxon-name-part></tp:taxon-name></italic> en la Península Ibérica.</article-title> <source>Acta Botanica Malacitana</source> <volume>2</volume>: <fpage>31</fpage>–<lpage>38</lpage>. <ext-link xlink:type="simple" ext-link-type="uri" xlink:href="http://www.biolveg.uma.es/abm/abm.html">http://www.biolveg.uma.es/abm/abm.html</ext-link></mixed-citation></ref></ref-list></tp:taxon-treatment>
