# Supplementary material for: Updated checklist of Poa in the Iberian Peninsula and Balearic Islands
Source: PhytoKeys. 2018 Jul 10;(103):27–60. doi: 10.3897/phytokeys.103.26029 (PMC6050348; doi:10.3897/phytokeys.103.26029)
Supplement: XML Treatment for Poa flaccidula [file phytokeys.103.26029-treatment11.xml]

<!DOCTYPE tp:taxon-treatment
  PUBLIC "-//TaxonX//DTD Taxonomic Treatment Publishing DTD v0 20100105//EN" "tax-treatment-NSO.dtd">
<tp:taxon-treatment xmlns:tp="http://www.plazi.org/taxpub"><tp:treatment-meta><kwd-group><label>Taxon classification</label><kwd><named-content xmlns:xlink="http://www.w3.org/1999/xlink" content-type="kingdom">Plantae</named-content></kwd><kwd><named-content xmlns:xlink="http://www.w3.org/1999/xlink" content-type="order">Poales</named-content></kwd><kwd><named-content xmlns:xlink="http://www.w3.org/1999/xlink" content-type="family">Poaceae</named-content></kwd></kwd-group><mixed-citation publication-type="journal"><person-group><name><surname>Ortega-Olivencia</surname><given-names>Ana</given-names></name><name><surname>Devesa</surname><given-names>Juan A.</given-names></name></person-group><article-title>Updated checklist of <italic><tp:taxon-name><tp:taxon-name-part taxon-name-part-type="genus" reg="Poa">Poa</tp:taxon-name-part></tp:taxon-name></italic> in the Iberian Peninsula and Balearic Islands</article-title><source>PhytoKeys</source><day>10</day><month>7</month><year>2018</year><volume>2018</volume><issue>103</issue><fpage>27</fpage><lpage>60</lpage><pub-id pub-id-type="doi">10.3897/phytokeys.103.26029</pub-id></mixed-citation></tp:treatment-meta><tp:nomenclature><label>11.</label><tp:taxon-name>
            <tp:taxon-name-part taxon-name-part-type="genus" reg="Poa">Poa</tp:taxon-name-part>
            <tp:taxon-name-part taxon-name-part-type="species" reg="flaccidula">flaccidula</tp:taxon-name-part>
          </tp:taxon-name><tp:taxon-authority>Boiss. &amp; Reut., Pugill. Pl. Afr. Bor. Hispan. 128. 1852.</tp:taxon-authority><tp:nomenclature-citation-list><tp:nomenclature-citation><tp:taxon-name>
                <tp:taxon-name-part taxon-name-part-type="genus" reg="Poa">Poa</tp:taxon-name-part> <tp:taxon-name-part taxon-name-part-type="species" reg="balearica">balearica</tp:taxon-name-part></tp:taxon-name><comment>Porta, Nuov. Giorn. Bot. Ital. 19: 324. 1887. [Type: “M. Ad pedes rupium praeruptarum m. Coma den Ar-bona” (lectotype designated by <xref ref-type="bibr" rid="B23">Rosselló and Sáez 2000</xref>, pg. 141, second on left specimen: G].</comment></tp:nomenclature-citation><tp:nomenclature-citation><tp:taxon-name>
                <tp:taxon-name-part taxon-name-part-type="genus" reg="Poa">Poa</tp:taxon-name-part> <tp:taxon-name-part taxon-name-part-type="species" reg="trivialis">trivialis</tp:taxon-name-part> <tp:taxon-name-part taxon-name-part-type="infraspecific-rank">subsp.</tp:taxon-name-part> <tp:taxon-name-part taxon-name-part-type="subspecies" reg="balearica">balearica</tp:taxon-name-part></tp:taxon-name><comment>(Porta) Gand., Nov. Consp. Fl. Eur. 506. 1910, <bold>syn. nov.</bold></comment></tp:nomenclature-citation><tp:nomenclature-citation><tp:taxon-name>
                <tp:taxon-name-part taxon-name-part-type="genus" reg="Poa">Poa</tp:taxon-name-part> <tp:taxon-name-part taxon-name-part-type="species" reg="trivialis">trivialis</tp:taxon-name-part> <tp:taxon-name-part taxon-name-part-type="infraspecific-rank">f.</tp:taxon-name-part> <tp:taxon-name-part taxon-name-part-type="form" reg="balearica">balearica</tp:taxon-name-part></tp:taxon-name><comment>(Porta) Knoche, Fl. Balear. 310. 1921.</comment></tp:nomenclature-citation><tp:nomenclature-citation><tp:taxon-name>
                <tp:taxon-name-part taxon-name-part-type="genus" reg="Poa">Poa</tp:taxon-name-part> <tp:taxon-name-part taxon-name-part-type="species" reg="trivialis">trivialis</tp:taxon-name-part> <tp:taxon-name-part taxon-name-part-type="infraspecific-rank">var.</tp:taxon-name-part> <tp:taxon-name-part taxon-name-part-type="variety" reg="balearica">balearica</tp:taxon-name-part></tp:taxon-name><comment>(Porta) O. Bolòs &amp; Molinier, Collect. Bot. (Barcelona) 5: tab. 7. 1958, comb. inval., <bold>syn. nov.</bold></comment></tp:nomenclature-citation><tp:nomenclature-citation><tp:taxon-name>
                <tp:taxon-name-part taxon-name-part-type="genus" reg="Poa">Poa</tp:taxon-name-part> <tp:taxon-name-part taxon-name-part-type="species" reg="zapateri">zapateri</tp:taxon-name-part></tp:taxon-name><comment>Gandoger, nom. in sched. (MA 11500). [Type: “Sierra de Albarracín”]</comment></tp:nomenclature-citation><tp:nomenclature-citation><tp:taxon-name>
                <tp:taxon-name-part taxon-name-part-type="genus" reg="Poa">Poa</tp:taxon-name-part> <tp:taxon-name-part taxon-name-part-type="species" reg="ventalloi">ventalloi</tp:taxon-name-part></tp:taxon-name><comment>Sennen, nom. nud., in sched. (Sennen BC-966297).</comment></tp:nomenclature-citation><tp:nomenclature-citation><tp:taxon-name><tp:taxon-name-part taxon-name-part-type="genus" reg="Poa"/><tp:taxon-name-part taxon-name-part-type="species" reg="flaccidula"/></tp:taxon-name><comment><bold>Ill.</bold><xref ref-type="bibr" rid="B4">Devesa (1987</xref>: 264). </comment></tp:nomenclature-citation></tp:nomenclature-citation-list></tp:nomenclature><tp:treatment-sec sec-type="material" id="SECID0E2HCI"><title>Type.</title><p>“Habitat in umbrosis septentrionalibus jugi Cerro de San Cristoval et Sierra de la Nieve ditionis Serrania de Ronda Junio 1849 (Boiss. et Reuter)” (lectotype designated by <xref ref-type="bibr" rid="B12">Hernández Cardona 1978</xref>, pg. 104-105, 337, left specimen on the sheet from Cerro de San Cristóbal, Reuter, 6-1849: G 00176652!).</p></tp:treatment-sec><tp:treatment-sec sec-type="Flowering" id="SECID0EFICI"><title>Flowering.</title><p>April to July.</p></tp:treatment-sec><tp:treatment-sec sec-type="ecology" id="SECID0EKICI"><title>Ecology.</title><p>Stony places, cliffs, scrub clearings and understoreys, on limestone; (200) 700−2030 m a.s.l.</p></tp:treatment-sec><tp:treatment-sec sec-type="distribution" id="SECID0EPICI"><title>Distribution.</title><p>W Mediterranean region (S France [Provence], peninsular Spain, Balearic Islands and NW Africa [Morocco and Algeria]). S and E half of peninsular Spain and Mallorca. <bold>And. Spa.</bold>: A (Ab) (Al) B Bu Ca (Co) CR Cs Cu Gr Gu Hu J L Ma (Mu) (Na) PM[Mll] (S) So (T) Te To V Z. For a representative list of studied materials, see Suppl. material <xref ref-type="supplementary-material" rid="S1">1</xref>.</p></tp:treatment-sec><tp:treatment-sec sec-type="notes" id="SECID0E2ICI"><title>Notes.</title><p>Spikelets in this species usually have 2–3 flowers, but can have 3–7, a rare phenomenon observed more frequently in populations in NE Spain. The most distinctive characteristic of <italic><tp:taxon-name><tp:taxon-name-part taxon-name-part-type="genus" reg="Poa">Poa</tp:taxon-name-part> <tp:taxon-name-part taxon-name-part-type="species" reg="flaccidula">flaccidula</tp:taxon-name-part></tp:taxon-name></italic> is the sericeous or appressed-hairy indumentum of the intervein zone of both the lemma and palea. This species is sometimes confused with <italic><tp:taxon-name><tp:taxon-name-part taxon-name-part-type="genus" reg="Poa">P.</tp:taxon-name-part> <tp:taxon-name-part taxon-name-part-type="species" reg="annua">annua</tp:taxon-name-part></tp:taxon-name></italic>, but, along with other differences, the latter is an annual, not a perennial. <italic><tp:taxon-name><tp:taxon-name-part taxon-name-part-type="genus" reg="Poa">Poa</tp:taxon-name-part> <tp:taxon-name-part taxon-name-part-type="species" reg="flaccidula">flaccidula</tp:taxon-name-part></tp:taxon-name></italic> can also be confused with <italic><tp:taxon-name><tp:taxon-name-part taxon-name-part-type="genus" reg="Poa">P.</tp:taxon-name-part> <tp:taxon-name-part taxon-name-part-type="species" reg="trivialis">trivialis</tp:taxon-name-part></tp:taxon-name></italic>, which, like <italic><tp:taxon-name><tp:taxon-name-part taxon-name-part-type="genus" reg="Poa">P.</tp:taxon-name-part> <tp:taxon-name-part taxon-name-part-type="species" reg="flaccidula">flaccidula</tp:taxon-name-part></tp:taxon-name></italic>, has a ligule that is longer than the width of the leaf blade and possesses hairs at the base of the lemma that are longer than its width; however, both the palea and the internerval surface of the lemma is glabrous in <italic><tp:taxon-name><tp:taxon-name-part taxon-name-part-type="genus" reg="Poa">P.</tp:taxon-name-part> <tp:taxon-name-part taxon-name-part-type="species" reg="trivialis">trivialis</tp:taxon-name-part></tp:taxon-name></italic>.</p><p>
            <tp:taxon-name><tp:taxon-name-part taxon-name-part-type="genus" reg="Poa">P.</tp:taxon-name-part> <tp:taxon-name-part taxon-name-part-type="species" reg="flaccidula">flaccidula</tp:taxon-name-part> <tp:taxon-name-part taxon-name-part-type="infraspecific-rank">subsp.</tp:taxon-name-part> <tp:taxon-name-part taxon-name-part-type="subspecies" reg="guadianensis">guadianensis</tp:taxon-name-part></tp:taxon-name> F.M. Vázquez, Folia Bot. Extremad. 9: 66 (2016) has recently been described from Extremadura (SW Spain), but examination of the type material (HSS 65616; COF 62937 isotypus) reveals that this taxon is in no way attributable to <italic><tp:taxon-name><tp:taxon-name-part taxon-name-part-type="genus" reg="Poa">P.</tp:taxon-name-part> <tp:taxon-name-part taxon-name-part-type="species" reg="flaccidula">flaccidula</tp:taxon-name-part></tp:taxon-name></italic>. The most we can say, given the immaturity of the specimens, is that it may be of hybrid origin, with <italic><tp:taxon-name><tp:taxon-name-part taxon-name-part-type="genus" reg="Poa">P.</tp:taxon-name-part> <tp:taxon-name-part taxon-name-part-type="species" reg="bulbosa">bulbosa</tp:taxon-name-part></tp:taxon-name></italic> possibly one of the parents.</p></tp:treatment-sec><tp:treatment-sec><!--Section generated to contain objects referenced in tp:taxon-treatment.--><supplementary-material xmlns:xlink="http://www.w3.org/1999/xlink" id="S1" position="float" orientation="portrait" xlink:type="simple"><label>Supplementary material 1</label><caption><p>List of representative sheets for each province and taxon, excluding type material</p></caption><p>Data type: species data</p><p>Explanation note: The total number of studied sheets is also indicated for each taxon.</p><media xlink:href="phytokeys-103-027-s001.docx" mimetype="application" mime-subtype="octet-stream" position="float" orientation="portrait" xlink:type="simple" id="oo_216342.docx"/><permissions><license license-type="creative-commons-attribution" xlink:href="http://creativecommons.org/licenses/by/4.0/" xlink:type="simple"><license-p>This is an open access article distributed under the terms of the Creative Commons Attribution License (CC BY 4.0), which permits unrestricted use, distribution, and reproduction in any medium, provided the original author and source are credited.</license-p></license></permissions><attrib specific-use="authors">Ana Ortega-Olivencia, Juan A. Devesa</attrib></supplementary-material></tp:treatment-sec><ref-list><ref id="B23"><mixed-citation xmlns:xlink="http://www.w3.org/1999/xlink" xlink:type="simple">
          <person-group><name name-style="western"><surname>Rosselló</surname><given-names>JA</given-names></name><name name-style="western"><surname>Sáez</surname><given-names>Ll</given-names></name></person-group> (<year>2000</year>) Index Balearicum: an annotated check-list of the vascular plants described from the Balearic Islands. Collectanea Botanica (Barcelona) 25(1): 3−203. <ext-link xlink:type="simple" ext-link-type="uri" xlink:href="http://collectaneabotanica.revistas.csic.es/index.php/collectaneabotanica/article/viewArticle/42">http://collectaneabotanica.revistas.csic.es/index.php/collectaneabotanica/article/viewArticle/42</ext-link></mixed-citation></ref><ref id="B4"><mixed-citation xmlns:xlink="http://www.w3.org/1999/xlink" xlink:type="simple">
          <person-group><name name-style="western"><surname>Devesa</surname><given-names>JA</given-names></name></person-group> (<year>1987</year>) <italic><tp:taxon-name><tp:taxon-name-part taxon-name-part-type="genus">Poa</tp:taxon-name-part></tp:taxon-name></italic> L. In: Valdés B, Talavera S, Galiano EF (Eds) Flora de Andalucía Occidental, vol. 3. Editorial Ketres, Barcelona, 260−265.</mixed-citation></ref><ref id="B12"><mixed-citation xmlns:xlink="http://www.w3.org/1999/xlink" xlink:type="simple">
          <person-group><name name-style="western"><surname>Hernández Cardona</surname><given-names>AM</given-names></name></person-group> (<year>1978</year>) <article-title>Estudio monográfico de los géneros <italic><tp:taxon-name><tp:taxon-name-part taxon-name-part-type="genus">Poa</tp:taxon-name-part></tp:taxon-name></italic> y <italic><tp:taxon-name><tp:taxon-name-part taxon-name-part-type="genus">Bellardiochloa</tp:taxon-name-part></tp:taxon-name></italic> en la Península Ibérica e islas Baleares.</article-title> <source>Dissertationes Botanicae</source> <volume>46</volume>: <fpage>1</fpage>–<lpage>365</lpage>.</mixed-citation></ref></ref-list></tp:taxon-treatment>
