# Supplementary material for: Updated checklist of Poa in the Iberian Peninsula and Balearic Islands
Source: PhytoKeys. 2018 Jul 10;(103):27–60. doi: 10.3897/phytokeys.103.26029 (PMC6050348; doi:10.3897/phytokeys.103.26029)
Supplement: XML Treatment for Poa annua L., Sp. Pl. 68. 1753 subsp. annua [file phytokeys.103.26029-treatment12.xml]

<!DOCTYPE tp:taxon-treatment
  PUBLIC "-//TaxonX//DTD Taxonomic Treatment Publishing DTD v0 20100105//EN" "tax-treatment-NSO.dtd">
<tp:taxon-treatment xmlns:tp="http://www.plazi.org/taxpub"><tp:treatment-meta><kwd-group><label>Taxon classification</label><kwd><named-content xmlns:xlink="http://www.w3.org/1999/xlink" content-type="kingdom">Plantae</named-content></kwd><kwd><named-content xmlns:xlink="http://www.w3.org/1999/xlink" content-type="order">Poales</named-content></kwd><kwd><named-content xmlns:xlink="http://www.w3.org/1999/xlink" content-type="family">Poaceae</named-content></kwd></kwd-group><mixed-citation publication-type="journal"><person-group><name><surname>Ortega-Olivencia</surname><given-names>Ana</given-names></name><name><surname>Devesa</surname><given-names>Juan A.</given-names></name></person-group><article-title>Updated checklist of <italic><tp:taxon-name><tp:taxon-name-part taxon-name-part-type="genus" reg="Poa">Poa</tp:taxon-name-part></tp:taxon-name></italic> in the Iberian Peninsula and Balearic Islands</article-title><source>PhytoKeys</source><day>10</day><month>7</month><year>2018</year><volume>2018</volume><issue>103</issue><fpage>27</fpage><lpage>60</lpage><pub-id pub-id-type="doi">10.3897/phytokeys.103.26029</pub-id></mixed-citation></tp:treatment-meta><tp:nomenclature><label>12.</label><tp:taxon-name>
            <tp:taxon-name-part taxon-name-part-type="genus" reg="Poa">Poa</tp:taxon-name-part>
            <tp:taxon-name-part taxon-name-part-type="species" reg="annua">annua</tp:taxon-name-part>
            <tp:taxon-name-part taxon-name-part-type="authority">L., Sp. Pl. 68. 1753</tp:taxon-name-part>
            <tp:taxon-name-part taxon-name-part-type="infraspecific-rank">subsp.</tp:taxon-name-part>
            <tp:taxon-name-part taxon-name-part-type="subspecies" reg="annua">annua</tp:taxon-name-part>
          </tp:taxon-name><tp:nomenclature-citation-list><tp:nomenclature-citation><tp:taxon-name>
                <tp:taxon-name-part taxon-name-part-type="genus" reg="Poa">Poa</tp:taxon-name-part> <tp:taxon-name-part taxon-name-part-type="species" reg="annua">annua</tp:taxon-name-part> <tp:taxon-name-part taxon-name-part-type="infraspecific-rank">var.</tp:taxon-name-part> <tp:taxon-name-part taxon-name-part-type="variety" reg="viridis">viridis</tp:taxon-name-part></tp:taxon-name><comment>Lej. &amp; Courtois, Comp. Fl. Belg. 1: 80. 1828. [Type: “not expressly indicated”].</comment></tp:nomenclature-citation><tp:nomenclature-citation><tp:taxon-name>
                <tp:taxon-name-part taxon-name-part-type="genus" reg="Poa">Poa</tp:taxon-name-part> <tp:taxon-name-part taxon-name-part-type="species" reg="ovalis">ovalis</tp:taxon-name-part></tp:taxon-name><comment>Tineo, Pl. Rar. Sicil., fasc. 2: 21. 1846. [Type: “In pascuis montosis, apricis, palustribus. Cotrano al Gurgo lo Drago”].</comment></tp:nomenclature-citation><tp:nomenclature-citation><tp:taxon-name>
                <tp:taxon-name-part taxon-name-part-type="genus" reg="Poa">Poa</tp:taxon-name-part> <tp:taxon-name-part taxon-name-part-type="species" reg="annua">annua</tp:taxon-name-part> <tp:taxon-name-part taxon-name-part-type="infraspecific-rank">var.</tp:taxon-name-part> <tp:taxon-name-part taxon-name-part-type="variety" reg="aquatica">aquatica</tp:taxon-name-part></tp:taxon-name><comment>Asch., Fl. Brandenburg 1: 844. 1864. [Type: “Provinz Brandenburg S. Altd. Sumpf hinter dem Pfarrgarten”].</comment></tp:nomenclature-citation><tp:nomenclature-citation><tp:taxon-name>
                <tp:taxon-name-part taxon-name-part-type="genus" reg="Poa">Poa</tp:taxon-name-part> <tp:taxon-name-part taxon-name-part-type="species" reg="annua">annua</tp:taxon-name-part> <tp:taxon-name-part taxon-name-part-type="infraspecific-rank">var.</tp:taxon-name-part> <tp:taxon-name-part taxon-name-part-type="variety" reg="typica">typica</tp:taxon-name-part></tp:taxon-name><comment>Beck, Fl. Nieder-Österreich: 84. 1890, nom, inval.</comment></tp:nomenclature-citation><tp:nomenclature-citation><tp:taxon-name>
                <tp:taxon-name-part taxon-name-part-type="genus" reg="Poa">Poa</tp:taxon-name-part> <tp:taxon-name-part taxon-name-part-type="species" reg="annua">annua</tp:taxon-name-part> <tp:taxon-name-part taxon-name-part-type="infraspecific-rank">var.</tp:taxon-name-part> <tp:taxon-name-part taxon-name-part-type="variety" reg="ovalis">ovalis</tp:taxon-name-part></tp:taxon-name><comment>(Tineo) Trab. in Batt. &amp; Trab., Fl. Algérie (Monocot.) 2: 206. 1895.</comment></tp:nomenclature-citation><tp:nomenclature-citation><tp:taxon-name>
                <tp:taxon-name-part taxon-name-part-type="genus" reg="Poa">Poa</tp:taxon-name-part> <tp:taxon-name-part taxon-name-part-type="species" reg="annua">annua</tp:taxon-name-part></tp:taxon-name><comment>f. <tp:taxon-name><tp:taxon-name-part taxon-name-part-type="genus" reg="Poa"/><tp:taxon-name-part taxon-name-part-type="species" reg="plicata">plicata</tp:taxon-name-part></tp:taxon-name> prostrata Sennen, Pl. Espagne n. 605. 1908, nom. nud., in sched. (MA 11165), p.p., <bold>syn. nov.</bold></comment></tp:nomenclature-citation><tp:nomenclature-citation><tp:taxon-name>
                <tp:taxon-name-part taxon-name-part-type="genus" reg="Poa">Poa</tp:taxon-name-part> <tp:taxon-name-part taxon-name-part-type="species" reg="annua">annua</tp:taxon-name-part> <tp:taxon-name-part taxon-name-part-type="infraspecific-rank">var.</tp:taxon-name-part> <tp:taxon-name-part taxon-name-part-type="variety" reg="lanuginosa">lanuginosa</tp:taxon-name-part></tp:taxon-name><comment>Sennen, Diagn. Nouv. sér. 1933: 209, n. 8980. 1936. [Type: “Hab.- Maroc: Melilla à Rostrogordo. Leg. Hno. Mauricio”] (lectotype designated here: “1933.−Plantes d’Espagne. −F. Sennen / N° 8980 / Poa annua L. / var. lanuginosa Sennen / Maroc: Melilla, à Rostrogordo / 2−III Leg. Hno. MAURICIO” (label printed): specimen upper on the left, BC 119353; isolectotype: MA 11155).</comment></tp:nomenclature-citation><tp:nomenclature-citation><tp:taxon-name>
                <tp:taxon-name-part taxon-name-part-type="genus" reg="Poa">Poa</tp:taxon-name-part> <tp:taxon-name-part taxon-name-part-type="species" reg="annua">annua</tp:taxon-name-part> <tp:taxon-name-part taxon-name-part-type="infraspecific-rank">f.</tp:taxon-name-part> <tp:taxon-name-part taxon-name-part-type="form" reg="lanuginosa">lanuginosa</tp:taxon-name-part></tp:taxon-name><comment>Sennen &amp; Mauricio, Cat. Fl. Rif Orient.: 132. 1934, nom. nud., <bold>syn. nov.</bold></comment></tp:nomenclature-citation><tp:nomenclature-citation><tp:taxon-name>
                <tp:taxon-name-part taxon-name-part-type="genus" reg="Poa">Poa</tp:taxon-name-part> <tp:taxon-name-part taxon-name-part-type="species" reg="annua">annua</tp:taxon-name-part> <tp:taxon-name-part taxon-name-part-type="infraspecific-rank">var.</tp:taxon-name-part> <tp:taxon-name-part taxon-name-part-type="variety" reg="pilantha">pilantha</tp:taxon-name-part></tp:taxon-name><comment>Ronniger, Verh. Deutsch. Bot. Ges. Wien 88-89: 97. 1941. [Type: “not expressly indicated”, but the material was collected on the island of Zante, Ionian Islands, Greece].</comment></tp:nomenclature-citation><tp:nomenclature-citation><tp:taxon-name>
                <tp:taxon-name-part taxon-name-part-type="genus" reg="Poa">P.</tp:taxon-name-part> <tp:taxon-name-part taxon-name-part-type="species" reg="annua">annua</tp:taxon-name-part> <tp:taxon-name-part taxon-name-part-type="infraspecific-rank">subsp.</tp:taxon-name-part> <tp:taxon-name-part taxon-name-part-type="subspecies" reg="pilantha">pilantha</tp:taxon-name-part></tp:taxon-name><comment>(Ronniger) H. Scholz, Ber. Deutsch. Bot. Gesell. 81: 19. 1968.</comment></tp:nomenclature-citation><tp:nomenclature-citation><tp:taxon-name>
                <tp:taxon-name-part taxon-name-part-type="genus" reg="Ochlopoa">Ochlopoa</tp:taxon-name-part> <tp:taxon-name-part taxon-name-part-type="species" reg="annua">annua</tp:taxon-name-part></tp:taxon-name><comment>(L.) H. Scholz, Ber. Inst. Lanschafts- Pflanzenökologie Univ. Hohenheim, Beih. 16: 58. 2003.</comment></tp:nomenclature-citation><tp:nomenclature-citation><tp:taxon-name>
                <tp:taxon-name-part taxon-name-part-type="genus" reg="Ochlopoa">Ochlopoa</tp:taxon-name-part> <tp:taxon-name-part taxon-name-part-type="species" reg="annua">annua</tp:taxon-name-part> <tp:taxon-name-part taxon-name-part-type="infraspecific-rank">subsp.</tp:taxon-name-part> <tp:taxon-name-part taxon-name-part-type="subspecies" reg="pilantha">pilantha</tp:taxon-name-part></tp:taxon-name><comment>(Ronninger) H. Scholz &amp; Valdés, Willdenowia 36: 661. 2006.</comment></tp:nomenclature-citation><tp:nomenclature-citation><tp:taxon-name><tp:taxon-name-part taxon-name-part-type="genus" reg="Poa"/><tp:taxon-name-part taxon-name-part-type="species" reg="annua"/><tp:taxon-name-part taxon-name-part-type="subspecies" reg="annua"/></tp:taxon-name><comment><bold>Ill.</bold><xref ref-type="bibr" rid="B24">Ruiz (1991</xref>: 27, lam. I), <xref ref-type="bibr" rid="B29">Soreng and Peterson (2012</xref>: 14, fig. 2A–E), <xref ref-type="bibr" rid="B4">Devesa (1987</xref>: 261). </comment></tp:nomenclature-citation></tp:nomenclature-citation-list></tp:nomenclature><tp:treatment-sec sec-type="material" id="SECID0EPWCI"><title>Type.</title><p>“Habitat in Europa ad vias” (lectotype designated by <xref ref-type="bibr" rid="B25">Soreng 2000</xref>, pg. 254: right-hand plant, Herb. LINN No. 87.17!).</p></tp:treatment-sec><tp:treatment-sec sec-type="Flowering" id="SECID0EZWCI"><title>Flowering.</title><p>All year.</p></tp:treatment-sec><tp:treatment-sec sec-type="ecology" id="SECID0E5WCI"><title>Ecology.</title><p>Pastures and grasslands along roads, fallow fields, gardens, margins of watercourses and more or less nitrified soils of all types; edaphically indifferent; 0−2100 m a.s.l.</p></tp:treatment-sec><tp:treatment-sec sec-type="distribution" id="SECID0EDXCI"><title>Distribution.</title><p>Cosmopolitan, although apparently of Mediterranean origin. Throughout the Iberian Peninsula and Balearic Islands. <bold>And. Port</bold>: AAl Ag BA BAl BB BL DL E Mi (R) TM. <bold>Spa.</bold>: A Al Av B Ba Bi Bu C Ca Cc Co CR Cs Cu Ge Gr Gu H Hu J L Le Lo Lu M Ma Mu Na O (Or) P PM [Mll, Mn] Po S Sa Se Sg So SS T Te To V Va Vi Z Za. For a representative list of studied materials, see Suppl. material <xref ref-type="supplementary-material" rid="S1">1</xref>.</p></tp:treatment-sec><tp:treatment-sec sec-type="notes" id="SECID0ERXCI"><title>Notes.</title><p>Plants are found in the territory covered by <italic>Flora Iberica</italic> that have hairy lemmas, at least towards the internerval basal zone, with this indumentum being more perceptible in apical flowers of the spikelet. This characteristic is usually accompanied by a very dense silky indumentum in the veins. In other cases, the spikelet has lemmas with a glabrous internerval surface, usually accompanied by a lower density of indumentum in the nerves, with sometimes even the medium ones being glabrous or glabrescent. The first variation corresponds to <tp:taxon-name><tp:taxon-name-part taxon-name-part-type="genus" reg="Poa">Poa</tp:taxon-name-part> <tp:taxon-name-part taxon-name-part-type="species" reg="annua">annua</tp:taxon-name-part> <tp:taxon-name-part taxon-name-part-type="infraspecific-rank">var.</tp:taxon-name-part> <tp:taxon-name-part taxon-name-part-type="variety" reg="lanuginosa">lanuginosa</tp:taxon-name-part></tp:taxon-name> Sennen (Diagn. Nouv. sér. 1933: 209, n. 8980. 1936), a name that prevails over the name <tp:taxon-name><tp:taxon-name-part taxon-name-part-type="genus" reg="Poa">P.</tp:taxon-name-part> <tp:taxon-name-part taxon-name-part-type="species" reg="annua">annua</tp:taxon-name-part> <tp:taxon-name-part taxon-name-part-type="infraspecific-rank">var.</tp:taxon-name-part> <tp:taxon-name-part taxon-name-part-type="variety" reg="pilantha">pilantha</tp:taxon-name-part></tp:taxon-name> Ronninger (Verh. Deutsch. Bot. Ges. Wien 88-89: 97. 1941). When Scholz in Ber. Deutsch. Bot. Gesell. 81: 19 (1968) raised Ronninger’s taxon to the subspecies category, he stated that the distribution of this subspecies was Mediterranean (e.g. Greece, Italy, Spain and Morocco) and extra-Mediterranean for the type subspecies. Although plants of Mediterranean environments in the Iberian Peninsula tend to have hairier lemmas, we have also found specimens assignable to var. <tp:taxon-name><tp:taxon-name-part taxon-name-part-type="genus" reg="Poa"/><tp:taxon-name-part taxon-name-part-type="variety" reg="annua">annua</tp:taxon-name-part></tp:taxon-name> and, conversely, we have observed plants with hairy lemmas in typically Eurosiberian areas (e.g. Lugo, Minho, Oviedo and Santander) and even Macaronesia (e.g. Madeira).</p><p>In certain populations, some spikelets are completely sterile and reduced to a set of whitish or hyaline membranes. Although infrequent, plants with loosely antrorse-scabrid inflorescence branches have been detected, perhaps as a result of hybridisation with other species (e.g. MA 420475, MA 449625).</p><p>DNA sequence data support the hypothesis that <italic><tp:taxon-name><tp:taxon-name-part taxon-name-part-type="genus" reg="Poa">P.</tp:taxon-name-part> <tp:taxon-name-part taxon-name-part-type="species" reg="annua">annua</tp:taxon-name-part></tp:taxon-name></italic>, a tetraploid species, has arisen by hybridisation—and subsequent polyploidisation—between two Eurasian diploid species, the annual <italic><tp:taxon-name><tp:taxon-name-part taxon-name-part-type="genus" reg="Poa">P.</tp:taxon-name-part> <tp:taxon-name-part taxon-name-part-type="species" reg="infirma">infirma</tp:taxon-name-part></tp:taxon-name></italic> Kunth and the rhizomatous perennial <italic><tp:taxon-name><tp:taxon-name-part taxon-name-part-type="genus" reg="Poa">P.</tp:taxon-name-part> <tp:taxon-name-part taxon-name-part-type="species" reg="supina">supina</tp:taxon-name-part></tp:taxon-name></italic> Schrad. (<xref ref-type="bibr" rid="B27">Soreng et al. 2010</xref>; <xref ref-type="bibr" rid="B16">Mao and Huff 2012</xref>), as suggested by <xref ref-type="bibr" rid="B18">Nannfeldt (1937)</xref>.</p></tp:treatment-sec><tp:treatment-sec><!--Section generated to contain objects referenced in tp:taxon-treatment.--><supplementary-material xmlns:xlink="http://www.w3.org/1999/xlink" id="S1" position="float" orientation="portrait" xlink:type="simple"><label>Supplementary material 1</label><caption><p>List of representative sheets for each province and taxon, excluding type material</p></caption><p>Data type: species data</p><p>Explanation note: The total number of studied sheets is also indicated for each taxon.</p><media xlink:href="phytokeys-103-027-s001.docx" mimetype="application" mime-subtype="octet-stream" position="float" orientation="portrait" xlink:type="simple" id="oo_216342.docx"/><permissions><license license-type="creative-commons-attribution" xlink:href="http://creativecommons.org/licenses/by/4.0/" xlink:type="simple"><license-p>This is an open access article distributed under the terms of the Creative Commons Attribution License (CC BY 4.0), which permits unrestricted use, distribution, and reproduction in any medium, provided the original author and source are credited.</license-p></license></permissions><attrib specific-use="authors">Ana Ortega-Olivencia, Juan A. Devesa</attrib></supplementary-material></tp:treatment-sec><ref-list><ref id="B24"><mixed-citation xmlns:xlink="http://www.w3.org/1999/xlink" xlink:type="simple">
          <person-group><name name-style="western"><surname>Ruiz</surname><given-names>T</given-names></name></person-group> (<year>1991</year>) <italic><tp:taxon-name><tp:taxon-name-part taxon-name-part-type="genus">Poa</tp:taxon-name-part></tp:taxon-name></italic> L. In: Devesa JA (Ed) Las gramíneas de Extremadura. Servicio de Publicaciones de la Universidad de Extremadura, Badajoz, 23−33. <ext-link xlink:type="simple" ext-link-type="uri" xlink:href="http://bibdigital.rjb.csic.es/spa/Libro.php?Libro=5767">http://bibdigital.rjb.csic.es/spa/Libro.php?Libro=5767</ext-link></mixed-citation></ref><ref id="B29"><mixed-citation xmlns:xlink="http://www.w3.org/1999/xlink" xlink:type="simple">
          <person-group><name name-style="western"><surname>Soreng</surname><given-names>RJ</given-names></name><name name-style="western"><surname>Peterson</surname><given-names>PM</given-names></name></person-group> (<year>2012</year>) <article-title>Revision of <italic><tp:taxon-name><tp:taxon-name-part taxon-name-part-type="genus">Poa</tp:taxon-name-part></tp:taxon-name></italic> L. (<tp:taxon-name><tp:taxon-name-part taxon-name-part-type="family">Poaceae</tp:taxon-name-part></tp:taxon-name>, <tp:taxon-name><tp:taxon-name-part taxon-name-part-type="subfamily">Pooideae</tp:taxon-name-part></tp:taxon-name>, <tp:taxon-name><tp:taxon-name-part taxon-name-part-type="tribe">Poeae</tp:taxon-name-part></tp:taxon-name>, <tp:taxon-name><tp:taxon-name-part taxon-name-part-type="subtribe">Poinae</tp:taxon-name-part></tp:taxon-name>) in Mexico: New records, re-evaluation of <italic><tp:taxon-name><tp:taxon-name-part taxon-name-part-type="genus">P.</tp:taxon-name-part> <tp:taxon-name-part taxon-name-part-type="species">ruprechtii</tp:taxon-name-part></tp:taxon-name></italic>, and two new species, <italic><tp:taxon-name><tp:taxon-name-part taxon-name-part-type="genus">P.</tp:taxon-name-part> <tp:taxon-name-part taxon-name-part-type="species">palmeri</tp:taxon-name-part></tp:taxon-name></italic> and <italic><tp:taxon-name><tp:taxon-name-part taxon-name-part-type="genus">P.</tp:taxon-name-part> <tp:taxon-name-part taxon-name-part-type="species">wendtii</tp:taxon-name-part></tp:taxon-name></italic>.</article-title> <source>PhytoKeys</source> <volume>15</volume>(<issue>0</issue>): <fpage>1</fpage>–<lpage>104</lpage>. <ext-link xlink:type="simple" ext-link-type="doi" xlink:href="10.3897/phytokeys.15.3084">https://doi.org/10.3897/phytokeys.15.3084</ext-link></mixed-citation></ref><ref id="B4"><mixed-citation xmlns:xlink="http://www.w3.org/1999/xlink" xlink:type="simple">
          <person-group><name name-style="western"><surname>Devesa</surname><given-names>JA</given-names></name></person-group> (<year>1987</year>) <italic><tp:taxon-name><tp:taxon-name-part taxon-name-part-type="genus">Poa</tp:taxon-name-part></tp:taxon-name></italic> L. In: Valdés B, Talavera S, Galiano EF (Eds) Flora de Andalucía Occidental, vol. 3. Editorial Ketres, Barcelona, 260−265.</mixed-citation></ref><ref id="B25"><mixed-citation xmlns:xlink="http://www.w3.org/1999/xlink" xlink:type="simple">
          <person-group><name name-style="western"><surname>Soreng</surname><given-names>RJ</given-names></name></person-group> (<year>2000</year>) <italic><tp:taxon-name><tp:taxon-name-part taxon-name-part-type="genus">Poa.</tp:taxon-name-part></tp:taxon-name></italic> In Cafferty S, Jarvis CE, Turland NJ (Eds) Typification of Linnaean plant names in the <tp:taxon-name><tp:taxon-name-part taxon-name-part-type="family">Poaceae</tp:taxon-name-part></tp:taxon-name> (<tp:taxon-name><tp:taxon-name-part taxon-name-part-type="family">Gramineae</tp:taxon-name-part></tp:taxon-name>). Taxon 49(2): 239−260.</mixed-citation></ref><ref id="B27"><mixed-citation xmlns:xlink="http://www.w3.org/1999/xlink" xlink:type="simple">
          <person-group><name name-style="western"><surname>Soreng</surname><given-names>RJ</given-names></name><name name-style="western"><surname>Bull</surname><given-names>RD</given-names></name><name name-style="western"><surname>Gillespie</surname><given-names>LJ</given-names></name></person-group> (<year>2010</year>) Phylogeny and reticulation in <italic><tp:taxon-name><tp:taxon-name-part taxon-name-part-type="genus">Poa</tp:taxon-name-part></tp:taxon-name></italic> based on plastid <italic>trnTLF</italic> and nrITS sequences with attention to diploids. In: Seberg O, Petersen G, Barfod AS, Davis JI (Eds) Diversity, phylogeny, and evolution in the Monocotyledons. Aarthus University Press, Aarhus, 619−644.</mixed-citation></ref><ref id="B16"><mixed-citation xmlns:xlink="http://www.w3.org/1999/xlink" xlink:type="simple">
          <person-group><name name-style="western"><surname>Mao</surname><given-names>Q</given-names></name><name name-style="western"><surname>Huff</surname><given-names>R</given-names></name></person-group> (<year>2012</year>) <article-title>The evolutionary origin of <italic><tp:taxon-name><tp:taxon-name-part taxon-name-part-type="genus">Poa</tp:taxon-name-part> <tp:taxon-name-part taxon-name-part-type="species">annua.</tp:taxon-name-part></tp:taxon-name></italic></article-title> <source>Crop Science</source> <volume>52</volume>(<issue>4</issue>): <fpage>1910</fpage>–<lpage>1922</lpage>. <ext-link xlink:type="simple" ext-link-type="doi" xlink:href="10.2135/cropsci2012.01.0016">https://doi.org/10.2135/cropsci2012.01.0016</ext-link></mixed-citation></ref><ref id="B18"><mixed-citation xmlns:xlink="http://www.w3.org/1999/xlink" xlink:type="simple">
          <person-group><name name-style="western"><surname>Nannfeldt</surname><given-names>JA</given-names></name></person-group> (<year>1937</year>) <article-title>The chromosome numbers of <tp:taxon-name><tp:taxon-name-part taxon-name-part-type="genus">Poa</tp:taxon-name-part> <tp:taxon-name-part taxon-name-part-type="infraspecific-rank">sect.</tp:taxon-name-part> <tp:taxon-name-part taxon-name-part-type="section">Ochlopoa</tp:taxon-name-part></tp:taxon-name> A. &amp; Gr. and their taxonomical significance.</article-title> <source>Botaniska Notiser</source> <volume>1937</volume>: <fpage>238</fpage>–<lpage>254</lpage>.</mixed-citation></ref></ref-list></tp:taxon-treatment>
