# Supplementary material for: Updated checklist of Poa in the Iberian Peninsula and Balearic Islands
Source: PhytoKeys. 2018 Jul 10;(103):27–60. doi: 10.3897/phytokeys.103.26029 (PMC6050348; doi:10.3897/phytokeys.103.26029)
Supplement: XML Treatment for Poa infirma [file phytokeys.103.26029-treatment13.xml]

<!DOCTYPE tp:taxon-treatment
  PUBLIC "-//TaxonX//DTD Taxonomic Treatment Publishing DTD v0 20100105//EN" "tax-treatment-NSO.dtd">
<tp:taxon-treatment xmlns:tp="http://www.plazi.org/taxpub"><tp:treatment-meta><kwd-group><label>Taxon classification</label><kwd><named-content xmlns:xlink="http://www.w3.org/1999/xlink" content-type="kingdom">Plantae</named-content></kwd><kwd><named-content xmlns:xlink="http://www.w3.org/1999/xlink" content-type="order">Poales</named-content></kwd><kwd><named-content xmlns:xlink="http://www.w3.org/1999/xlink" content-type="family">Poaceae</named-content></kwd></kwd-group><mixed-citation publication-type="journal"><person-group><name><surname>Ortega-Olivencia</surname><given-names>Ana</given-names></name><name><surname>Devesa</surname><given-names>Juan A.</given-names></name></person-group><article-title>Updated checklist of <italic><tp:taxon-name><tp:taxon-name-part taxon-name-part-type="genus" reg="Poa">Poa</tp:taxon-name-part></tp:taxon-name></italic> in the Iberian Peninsula and Balearic Islands</article-title><source>PhytoKeys</source><day>10</day><month>7</month><year>2018</year><volume>2018</volume><issue>103</issue><fpage>27</fpage><lpage>60</lpage><pub-id pub-id-type="doi">10.3897/phytokeys.103.26029</pub-id></mixed-citation></tp:treatment-meta><tp:nomenclature><label>13.</label><tp:taxon-name>
            <tp:taxon-name-part taxon-name-part-type="genus" reg="Poa">Poa</tp:taxon-name-part>
            <tp:taxon-name-part taxon-name-part-type="species" reg="infirma">infirma</tp:taxon-name-part>
          </tp:taxon-name><tp:taxon-authority>Kunth in Humb., Bonpl. &amp; Kuntz, Nov. Gen. Sp. 1: 158. 1816.</tp:taxon-authority><tp:nomenclature-citation-list><tp:nomenclature-citation><tp:taxon-name>
                <tp:taxon-name-part taxon-name-part-type="genus" reg="Megastachya">Megastachya</tp:taxon-name-part> <tp:taxon-name-part taxon-name-part-type="species" reg="infirma">infirma</tp:taxon-name-part></tp:taxon-name><comment>(Kunth) Roem. &amp; Schult., Syst. Veg. 2: 585. 1817.</comment></tp:nomenclature-citation><tp:nomenclature-citation><tp:taxon-name>
                <tp:taxon-name-part taxon-name-part-type="genus" reg="Eragrostis">Eragrostis</tp:taxon-name-part> <tp:taxon-name-part taxon-name-part-type="species" reg="infirma">infirma</tp:taxon-name-part></tp:taxon-name><comment>(Kunth) Steud., Nomencl. Bot. ed. 2, 1: 563. 1840.</comment></tp:nomenclature-citation><tp:nomenclature-citation><tp:taxon-name>
                <tp:taxon-name-part taxon-name-part-type="genus" reg="Poa">Poa</tp:taxon-name-part> <tp:taxon-name-part taxon-name-part-type="species" reg="annua">annua</tp:taxon-name-part> <tp:taxon-name-part taxon-name-part-type="infraspecific-rank">var.</tp:taxon-name-part> <tp:taxon-name-part taxon-name-part-type="variety" reg="exilis">exilis</tp:taxon-name-part></tp:taxon-name><comment>Tomm. ex Freyn, Verh. K. K. Zool.-Bot. Ges. Wien 27: 469. 1878. [Type: “So auf sonnigen, trockenen Grasplätzen der Macchien, meist in Gesellschaft von Asterolinon, Euphorbia peploides, E. xigua und anderen Zwergpflanzen stellenweise häufig, bisher aber nur läng der Küste von Fasana bis Medolino; auch auf S. Marina (Tommasini 1872)”].</comment></tp:nomenclature-citation><tp:nomenclature-citation><tp:taxon-name>
                <tp:taxon-name-part taxon-name-part-type="genus" reg="Poa">Poa</tp:taxon-name-part> <tp:taxon-name-part taxon-name-part-type="species" reg="annua">annua</tp:taxon-name-part> <tp:taxon-name-part taxon-name-part-type="infraspecific-rank">var.</tp:taxon-name-part> <tp:taxon-name-part taxon-name-part-type="variety" reg="remotiflora">remotiflora</tp:taxon-name-part></tp:taxon-name><comment>Hack. ex Batt. &amp; Trab., Fl. Algérie Monocot. 206. 1895. [Type: “Lieux humides et région montagneuse, Rouïba, Teniet-el-Haàd”].</comment></tp:nomenclature-citation><tp:nomenclature-citation><tp:taxon-name>
                <tp:taxon-name-part taxon-name-part-type="genus" reg="Poa">Poa</tp:taxon-name-part> <tp:taxon-name-part taxon-name-part-type="species" reg="annua">annua</tp:taxon-name-part> <tp:taxon-name-part taxon-name-part-type="infraspecific-rank">subsp.</tp:taxon-name-part> <tp:taxon-name-part taxon-name-part-type="subspecies" reg="exilis">exilis</tp:taxon-name-part></tp:taxon-name><comment>(Tomm. ex Freyn) Murb. in Asch. &amp; Graebn., Syn. Mitteleur. Fl. 2: 389. 1900.</comment></tp:nomenclature-citation><tp:nomenclature-citation><tp:taxon-name>
                <tp:taxon-name-part taxon-name-part-type="genus" reg="Poa">Poa</tp:taxon-name-part> <tp:taxon-name-part taxon-name-part-type="species" reg="remotiflora">remotiflora</tp:taxon-name-part></tp:taxon-name><comment>(Hack. ex Batt. &amp; Trab.) Murb., Acta Univ. Lund. 36 Afd. 2. n. 1: 22. 1900, nom. illeg., non <tp:taxon-name><tp:taxon-name-part taxon-name-part-type="genus" reg="Poa">Poa</tp:taxon-name-part> <tp:taxon-name-part taxon-name-part-type="species" reg="remotiflora">remotiflora</tp:taxon-name-part></tp:taxon-name> Rupr., Fl. Samojed. Cisural. 63. 1845.</comment></tp:nomenclature-citation><tp:nomenclature-citation><tp:taxon-name>
                <tp:taxon-name-part taxon-name-part-type="genus" reg="Poa">Poa</tp:taxon-name-part> <tp:taxon-name-part taxon-name-part-type="species" reg="exilis">exilis</tp:taxon-name-part></tp:taxon-name><comment>(Tomm. ex Freyn) Murb. ex Nannf., Acta Univ. Lund., ser. 2, 1(4): 73. 1906.</comment></tp:nomenclature-citation><tp:nomenclature-citation><tp:taxon-name>
                <tp:taxon-name-part taxon-name-part-type="genus" reg="Poa">Poa</tp:taxon-name-part> <tp:taxon-name-part taxon-name-part-type="species" reg="annua">annua</tp:taxon-name-part></tp:taxon-name><comment>f. <tp:taxon-name><tp:taxon-name-part taxon-name-part-type="genus" reg="Poa"/><tp:taxon-name-part taxon-name-part-type="species" reg="plicata">plicata</tp:taxon-name-part></tp:taxon-name> prostrata Sennen, Pl. Espagne n. 605. 1908, nom. nud., in sched. (MA 11165), p.p., <bold>syn. nov.</bold></comment></tp:nomenclature-citation><tp:nomenclature-citation><tp:taxon-name>
                <tp:taxon-name-part taxon-name-part-type="genus" reg="Poa">Poa</tp:taxon-name-part> <tp:taxon-name-part taxon-name-part-type="species" reg="annua">annua</tp:taxon-name-part> <tp:taxon-name-part taxon-name-part-type="infraspecific-rank">var.</tp:taxon-name-part> <tp:taxon-name-part taxon-name-part-type="variety" reg="plicata">plicata</tp:taxon-name-part></tp:taxon-name><comment>Sennen, Pl. d’Espagne w.n. 1908, nom. nud., in sched. (MA 11142).</comment></tp:nomenclature-citation><tp:nomenclature-citation><tp:taxon-name>
                <tp:taxon-name-part taxon-name-part-type="genus" reg="Poa">Poa</tp:taxon-name-part> <tp:taxon-name-part taxon-name-part-type="species" reg="annua">annua</tp:taxon-name-part> <tp:taxon-name-part taxon-name-part-type="infraspecific-rank">var.</tp:taxon-name-part> <tp:taxon-name-part taxon-name-part-type="variety" reg="laxiflora">laxiflora</tp:taxon-name-part></tp:taxon-name><comment>Sennen, Pl. d’Espagne n. 606. 1908, nom. nud., in sched. (MA 11143).</comment></tp:nomenclature-citation><tp:nomenclature-citation><tp:taxon-name>
                <tp:taxon-name-part taxon-name-part-type="genus" reg="Poa">Poa</tp:taxon-name-part> <tp:taxon-name-part taxon-name-part-type="species" reg="annua">annua</tp:taxon-name-part> <tp:taxon-name-part taxon-name-part-type="infraspecific-rank">subsp.</tp:taxon-name-part> <tp:taxon-name-part taxon-name-part-type="subspecies" reg="remotiflora">remotiflora</tp:taxon-name-part></tp:taxon-name><comment>(Hack. ex Batt. &amp; Trab.) Jansen &amp; Wachter, Fl. Nederl. 1(2): 78. 1951, nom. illeg.</comment></tp:nomenclature-citation><tp:nomenclature-citation><tp:taxon-name>
                <tp:taxon-name-part taxon-name-part-type="genus" reg="Poa">Poa</tp:taxon-name-part> <tp:taxon-name-part taxon-name-part-type="species" reg="annua">annua</tp:taxon-name-part> <tp:taxon-name-part taxon-name-part-type="authority">L.</tp:taxon-name-part> <tp:taxon-name-part taxon-name-part-type="infraspecific-rank">var.</tp:taxon-name-part> <tp:taxon-name-part taxon-name-part-type="variety" reg="spiciformis">spiciformis</tp:taxon-name-part></tp:taxon-name><comment>Palau Ferrer, Pl. Baleares n. 793. 1955, nom. in sched. (GDA 30993; MA 168790), <bold>syn. nov.</bold></comment></tp:nomenclature-citation><tp:nomenclature-citation><tp:taxon-name>
                <tp:taxon-name-part taxon-name-part-type="genus" reg="Ochlopoa">Ochlopoa</tp:taxon-name-part> <tp:taxon-name-part taxon-name-part-type="species" reg="infirma">infirma</tp:taxon-name-part></tp:taxon-name><comment>(Kunth) H. Scholz, Ber. Inst. Lanschafts-Pflanzenökologie Univ. Hohenheim Beih. 16: 59. 2003.</comment></tp:nomenclature-citation><tp:nomenclature-citation><tp:taxon-name><tp:taxon-name-part taxon-name-part-type="genus" reg="Poa"/><tp:taxon-name-part taxon-name-part-type="species" reg="infirma"/></tp:taxon-name><comment><bold>Ill.</bold><xref ref-type="bibr" rid="B24">Ruiz (1991</xref>: 27, lam. I), Soreng &amp; Peterson (2012: 14, fig. 2F–H), <xref ref-type="bibr" rid="B4">Devesa (1987</xref>: 262). </comment></tp:nomenclature-citation></tp:nomenclature-citation-list></tp:nomenclature><tp:treatment-sec sec-type="material" id="SECID0EYEDI"><title>Type.</title><p>“Crescit in frigidis regni Novogranatensis, inter Fontibon, Suba et Santa Fe de Bogota, alt. 1360 hexap. Floret Ausgusto”. [Holotypus P-HUMB; isotypus: B-WILLD-1974 pl. 223, LE-TRIN-2638.01 fragm. &amp; illustr., US-1851276 fragm. ex P, US-2851277 fragm. ex P-HUMB) (designated by <xref ref-type="bibr" rid="B29">Soreng and Peterson 2012</xref>, pg. 43)].</p></tp:treatment-sec><tp:treatment-sec sec-type="Flowering" id="SECID0ECFDI"><title>Flowering.</title><p>October to May (July).</p></tp:treatment-sec><tp:treatment-sec sec-type="ecology" id="SECID0EHFDI"><title>Ecology.</title><p>Therophytic pastures and ruderal places, preferably in sandy soils; edaphically indifferent; 2−1000 m a.s.l.</p></tp:treatment-sec><tp:treatment-sec sec-type="distribution" id="SECID0EMFDI"><title>Distribution.</title><p>W Europe, Mediterranean, Macaronesian and Irano-Turanian regions extending to India; introduced in Australia and the Americas. Scattered across the Iberian Peninsula and Balearic Islands. <bold>Port</bold>: AAl Ag BA BAl E Mi (R) TM. <bold>Spa.</bold>: A (Ab) Al Av B Ba (C) Ca Cc Co CR Ge Gr H Hu J (L) Lo M Ma (Mu) O (Or) (Po) PM [Mll Mn] S Sa Se Sg Te To V Va (Z) Za. For a representative list of studied materials, see Suppl. material <xref ref-type="supplementary-material" rid="S1">1</xref>.</p></tp:treatment-sec><tp:treatment-sec sec-type="notes" id="SECID0E1FDI"><title>Notes.</title><p>This species is clearly differentiated from the previous one, not only by the small size of its anthers, but also by the smaller size of the leaves, which, in most cases, are not more than 2 mm wide and have margins that are barely scabrid or even smooth. Most populations comprise plants of small size (up to 22 cm).</p><p>Plants with some spikelets completely sterile and rudimentary, whitish or hyaline have been detected in some populations (e.g. province of Granada, GDA 15557).</p></tp:treatment-sec><tp:treatment-sec><!--Section generated to contain objects referenced in tp:taxon-treatment.--><supplementary-material xmlns:xlink="http://www.w3.org/1999/xlink" id="S1" position="float" orientation="portrait" xlink:type="simple"><label>Supplementary material 1</label><caption><p>List of representative sheets for each province and taxon, excluding type material</p></caption><p>Data type: species data</p><p>Explanation note: The total number of studied sheets is also indicated for each taxon.</p><media xlink:href="phytokeys-103-027-s001.docx" mimetype="application" mime-subtype="octet-stream" position="float" orientation="portrait" xlink:type="simple" id="oo_216342.docx"/><permissions><license license-type="creative-commons-attribution" xlink:href="http://creativecommons.org/licenses/by/4.0/" xlink:type="simple"><license-p>This is an open access article distributed under the terms of the Creative Commons Attribution License (CC BY 4.0), which permits unrestricted use, distribution, and reproduction in any medium, provided the original author and source are credited.</license-p></license></permissions><attrib specific-use="authors">Ana Ortega-Olivencia, Juan A. Devesa</attrib></supplementary-material></tp:treatment-sec><ref-list><ref id="B24"><mixed-citation xmlns:xlink="http://www.w3.org/1999/xlink" xlink:type="simple">
          <person-group><name name-style="western"><surname>Ruiz</surname><given-names>T</given-names></name></person-group> (<year>1991</year>) <italic><tp:taxon-name><tp:taxon-name-part taxon-name-part-type="genus">Poa</tp:taxon-name-part></tp:taxon-name></italic> L. In: Devesa JA (Ed) Las gramíneas de Extremadura. Servicio de Publicaciones de la Universidad de Extremadura, Badajoz, 23−33. <ext-link xlink:type="simple" ext-link-type="uri" xlink:href="http://bibdigital.rjb.csic.es/spa/Libro.php?Libro=5767">http://bibdigital.rjb.csic.es/spa/Libro.php?Libro=5767</ext-link></mixed-citation></ref><ref id="B4"><mixed-citation xmlns:xlink="http://www.w3.org/1999/xlink" xlink:type="simple">
          <person-group><name name-style="western"><surname>Devesa</surname><given-names>JA</given-names></name></person-group> (<year>1987</year>) <italic><tp:taxon-name><tp:taxon-name-part taxon-name-part-type="genus">Poa</tp:taxon-name-part></tp:taxon-name></italic> L. In: Valdés B, Talavera S, Galiano EF (Eds) Flora de Andalucía Occidental, vol. 3. Editorial Ketres, Barcelona, 260−265.</mixed-citation></ref><ref id="B29"><mixed-citation xmlns:xlink="http://www.w3.org/1999/xlink" xlink:type="simple">
          <person-group><name name-style="western"><surname>Soreng</surname><given-names>RJ</given-names></name><name name-style="western"><surname>Peterson</surname><given-names>PM</given-names></name></person-group> (<year>2012</year>) <article-title>Revision of <italic><tp:taxon-name><tp:taxon-name-part taxon-name-part-type="genus">Poa</tp:taxon-name-part></tp:taxon-name></italic> L. (<tp:taxon-name><tp:taxon-name-part taxon-name-part-type="family">Poaceae</tp:taxon-name-part></tp:taxon-name>, <tp:taxon-name><tp:taxon-name-part taxon-name-part-type="subfamily">Pooideae</tp:taxon-name-part></tp:taxon-name>, <tp:taxon-name><tp:taxon-name-part taxon-name-part-type="tribe">Poeae</tp:taxon-name-part></tp:taxon-name>, <tp:taxon-name><tp:taxon-name-part taxon-name-part-type="subtribe">Poinae</tp:taxon-name-part></tp:taxon-name>) in Mexico: New records, re-evaluation of <italic><tp:taxon-name><tp:taxon-name-part taxon-name-part-type="genus">P.</tp:taxon-name-part> <tp:taxon-name-part taxon-name-part-type="species">ruprechtii</tp:taxon-name-part></tp:taxon-name></italic>, and two new species, <italic><tp:taxon-name><tp:taxon-name-part taxon-name-part-type="genus">P.</tp:taxon-name-part> <tp:taxon-name-part taxon-name-part-type="species">palmeri</tp:taxon-name-part></tp:taxon-name></italic> and <italic><tp:taxon-name><tp:taxon-name-part taxon-name-part-type="genus">P.</tp:taxon-name-part> <tp:taxon-name-part taxon-name-part-type="species">wendtii</tp:taxon-name-part></tp:taxon-name></italic>.</article-title> <source>PhytoKeys</source> <volume>15</volume>(<issue>0</issue>): <fpage>1</fpage>–<lpage>104</lpage>. <ext-link xlink:type="simple" ext-link-type="doi" xlink:href="10.3897/phytokeys.15.3084">https://doi.org/10.3897/phytokeys.15.3084</ext-link></mixed-citation></ref></ref-list></tp:taxon-treatment>
