# Supplementary material for: Updated checklist of Poa in the Iberian Peninsula and Balearic Islands
Source: PhytoKeys. 2018 Jul 10;(103):27–60. doi: 10.3897/phytokeys.103.26029 (PMC6050348; doi:10.3897/phytokeys.103.26029)
Supplement: XML Treatment for Poa supina [file phytokeys.103.26029-treatment14.xml]

<!DOCTYPE tp:taxon-treatment
  PUBLIC "-//TaxonX//DTD Taxonomic Treatment Publishing DTD v0 20100105//EN" "tax-treatment-NSO.dtd">
<tp:taxon-treatment xmlns:tp="http://www.plazi.org/taxpub"><tp:treatment-meta><kwd-group><label>Taxon classification</label><kwd><named-content xmlns:xlink="http://www.w3.org/1999/xlink" content-type="kingdom">Plantae</named-content></kwd><kwd><named-content xmlns:xlink="http://www.w3.org/1999/xlink" content-type="order">Poales</named-content></kwd><kwd><named-content xmlns:xlink="http://www.w3.org/1999/xlink" content-type="family">Poaceae</named-content></kwd></kwd-group><mixed-citation publication-type="journal"><person-group><name><surname>Ortega-Olivencia</surname><given-names>Ana</given-names></name><name><surname>Devesa</surname><given-names>Juan A.</given-names></name></person-group><article-title>Updated checklist of <italic><tp:taxon-name><tp:taxon-name-part taxon-name-part-type="genus" reg="Poa">Poa</tp:taxon-name-part></tp:taxon-name></italic> in the Iberian Peninsula and Balearic Islands</article-title><source>PhytoKeys</source><day>10</day><month>7</month><year>2018</year><volume>2018</volume><issue>103</issue><fpage>27</fpage><lpage>60</lpage><pub-id pub-id-type="doi">10.3897/phytokeys.103.26029</pub-id></mixed-citation></tp:treatment-meta><tp:nomenclature><label>14.</label><tp:taxon-name>
            <tp:taxon-name-part taxon-name-part-type="genus" reg="Poa">Poa</tp:taxon-name-part>
            <tp:taxon-name-part taxon-name-part-type="species" reg="supina">supina</tp:taxon-name-part>
          </tp:taxon-name><tp:taxon-authority>Schrad., Fl. Germ. 1: 289. 1806.</tp:taxon-authority><tp:nomenclature-citation-list><tp:nomenclature-citation><tp:taxon-name>
                <tp:taxon-name-part taxon-name-part-type="genus" reg="Poa">Poa</tp:taxon-name-part> <tp:taxon-name-part taxon-name-part-type="species" reg="annua">annua</tp:taxon-name-part> <tp:taxon-name-part taxon-name-part-type="infraspecific-rank">var.</tp:taxon-name-part> <tp:taxon-name-part taxon-name-part-type="variety" reg="varia">varia</tp:taxon-name-part></tp:taxon-name><comment>Gaudin, Alpina 3: 29. 1808. [Type: “An den Bächen, auf den höheren Apen; auf der Scheideck. Seringe. Auf dem Gotthard häufig. Ø. Bl. im Sommer”].</comment></tp:nomenclature-citation><tp:nomenclature-citation><tp:taxon-name>
                <tp:taxon-name-part taxon-name-part-type="genus" reg="Poa">Poa</tp:taxon-name-part> <tp:taxon-name-part taxon-name-part-type="species" reg="annua">annua</tp:taxon-name-part> <tp:taxon-name-part taxon-name-part-type="infraspecific-rank">subsp.</tp:taxon-name-part> <tp:taxon-name-part taxon-name-part-type="subspecies" reg="varia">varia</tp:taxon-name-part></tp:taxon-name><comment>(Gaudin) Gaudin, Agrost. Helv. 1: 189. 1811.</comment></tp:nomenclature-citation><tp:nomenclature-citation><tp:taxon-name>
                <tp:taxon-name-part taxon-name-part-type="genus" reg="Poa">Poa</tp:taxon-name-part> <tp:taxon-name-part taxon-name-part-type="species" reg="annua">annua</tp:taxon-name-part> <tp:taxon-name-part taxon-name-part-type="infraspecific-rank">var.</tp:taxon-name-part> <tp:taxon-name-part taxon-name-part-type="variety" reg="supina">supina</tp:taxon-name-part></tp:taxon-name><comment>(Schrad.) Spenn., Fl. Friburg. 1: 127. 1825.</comment></tp:nomenclature-citation><tp:nomenclature-citation><tp:taxon-name>
                <tp:taxon-name-part taxon-name-part-type="genus" reg="Poa">Poa</tp:taxon-name-part> <tp:taxon-name-part taxon-name-part-type="species" reg="annua">annua</tp:taxon-name-part> <tp:taxon-name-part taxon-name-part-type="infraspecific-rank">subsp.</tp:taxon-name-part> <tp:taxon-name-part taxon-name-part-type="subspecies" reg="supina">supina</tp:taxon-name-part></tp:taxon-name><comment>(Schrad.) Husn., Graminées 51. 1898.</comment></tp:nomenclature-citation><tp:nomenclature-citation><tp:taxon-name>
                <tp:taxon-name-part taxon-name-part-type="genus" reg="Poa">Poa</tp:taxon-name-part> <tp:taxon-name-part taxon-name-part-type="species" reg="exigua">exigua</tp:taxon-name-part></tp:taxon-name><comment>Foucaud &amp; Mandon ex Husn., Gram. Fr. Belg. 88. 1899, nom. illeg., non <tp:taxon-name><tp:taxon-name-part taxon-name-part-type="genus" reg="Poa">Poa</tp:taxon-name-part> <tp:taxon-name-part taxon-name-part-type="species" reg="exigua">exigua</tp:taxon-name-part></tp:taxon-name> Dumort., Gramin. Belg. 113. 1824.</comment></tp:nomenclature-citation><tp:nomenclature-citation><tp:taxon-name>
                <tp:taxon-name-part taxon-name-part-type="genus" reg="Poa">Poa</tp:taxon-name-part> <tp:taxon-name-part taxon-name-part-type="species" reg="annua">annua</tp:taxon-name-part> <tp:taxon-name-part taxon-name-part-type="infraspecific-rank">f.</tp:taxon-name-part> <tp:taxon-name-part taxon-name-part-type="form" reg="macranthera">macranthera</tp:taxon-name-part></tp:taxon-name><comment>Lit. &amp; Maire in Jahand. &amp; Maire, Cat. Pl. Maroc 1: 66. 1931. [Type: “Sierra Nevada. Pyrénées. Corse. Alpes.”] .</comment></tp:nomenclature-citation><tp:nomenclature-citation><tp:taxon-name>
                <tp:taxon-name-part taxon-name-part-type="genus" reg="Poa">Poa</tp:taxon-name-part> <tp:taxon-name-part taxon-name-part-type="species" reg="supina">supina</tp:taxon-name-part> <tp:taxon-name-part taxon-name-part-type="infraspecific-rank">f.</tp:taxon-name-part> <tp:taxon-name-part taxon-name-part-type="form" reg="exigua">exigua</tp:taxon-name-part></tp:taxon-name><comment>Gamisans, Candollea 29: 48. 1974. [Type: “Massif du Cinto, Capo al Berdato, versans SSW, pozzine de pente, 2320 m, 1.8.1969, Gamisans 2912 (fl.); cirque de Trimbolacciu, couloir de Pampanosa, pelouse, 1880 m, 6.8.1970, Gamisans 2913 (fl.)”].</comment></tp:nomenclature-citation><tp:nomenclature-citation><tp:taxon-name>
                <tp:taxon-name-part taxon-name-part-type="genus" reg="Ochlopoa">Ochlopoa</tp:taxon-name-part> <tp:taxon-name-part taxon-name-part-type="species" reg="supina">supina</tp:taxon-name-part></tp:taxon-name><comment>(Shrad.) H. Scholz &amp; Valdés, Willdenowia 36: 662. 2006.</comment></tp:nomenclature-citation><tp:nomenclature-citation><tp:taxon-name><tp:taxon-name-part taxon-name-part-type="genus" reg="Poa"/><tp:taxon-name-part taxon-name-part-type="species" reg="supina"/></tp:taxon-name><comment><bold>Ill.</bold><xref ref-type="bibr" rid="B21">Pignatti (1982</xref>: 469). </comment></tp:nomenclature-citation></tp:nomenclature-citation-list></tp:nomenclature><tp:treatment-sec sec-type="material" id="SECID0ELMDI"><title>Type.</title><p>“In summis alpibus Salisburgensibus (Mielichhoffer)”. (Possible isotype conserved in LE according to <xref ref-type="bibr" rid="B20">PAF 2018</xref>).</p></tp:treatment-sec><tp:treatment-sec sec-type="Flowering" id="SECID0EVMDI"><title>Flowering.</title><p>June to August (September).</p></tp:treatment-sec><tp:treatment-sec sec-type="ecology" id="SECID0E1MDI"><title>Ecology.</title><p>Perennial grasslands in wet places; edaphically indifferent; 1200−3481 m a.s.l.</p></tp:treatment-sec><tp:treatment-sec sec-type="distribution" id="SECID0E6MDI"><title>Distribution.</title><p>C and SW Europe, Apennines, Fennoscandia and NE Russia, extending to the Rif (Morocco). Pyrenees, Cantabrian Mountains, Central System and Sierra Nevada. <bold>And. Port.</bold>: (BA)? (Mi)? (TM)? <bold>Spa.</bold>: Av Ge Gr Hu L Le M Na P S. For a representative list of studied materials, see Suppl. material <xref ref-type="supplementary-material" rid="S1">1</xref>.</p></tp:treatment-sec><tp:treatment-sec sec-type="notes" id="SECID0ENNDI"><title>Notes.</title><p>Plants from the Sierra Nevada tend to have glabrescent floral parts (lemmas and paleas) or an indumentum that is restricted to the basal zone of the central nerve; this contrasts with plants from some peripheral populations of this mountain massif (e.g. Lugros, Dehesa del Camarate, 2200 m, GDAC 41005) and other Iberian populations, none of which are usually glabrous. Although clearly corresponding to <italic><tp:taxon-name><tp:taxon-name-part taxon-name-part-type="genus" reg="Poa">P.</tp:taxon-name-part> <tp:taxon-name-part taxon-name-part-type="species" reg="supina">supina</tp:taxon-name-part></tp:taxon-name></italic>, the Sierra Nevada plants also resemble those of <italic><tp:taxon-name><tp:taxon-name-part taxon-name-part-type="genus" reg="Poa">P.</tp:taxon-name-part> <tp:taxon-name-part taxon-name-part-type="species" reg="rivulorum">rivulorum</tp:taxon-name-part></tp:taxon-name></italic> Maire &amp; Trab., Bull. Soc. Hist. Nat. Afrique N. 15: 395. 1924; <tp:taxon-name><tp:taxon-name-part taxon-name-part-type="genus" reg="Poa">P.</tp:taxon-name-part> <tp:taxon-name-part taxon-name-part-type="species" reg="annua">annua</tp:taxon-name-part> <tp:taxon-name-part taxon-name-part-type="infraspecific-rank">var.</tp:taxon-name-part> <tp:taxon-name-part taxon-name-part-type="variety" reg="rivulorum">rivulorum</tp:taxon-name-part></tp:taxon-name> (Maire &amp; Trab.) Lit. &amp; Maire in Jahand. &amp; Maire, Cat. Pl. Maroc 1: 66. 1931; <tp:taxon-name><tp:taxon-name-part taxon-name-part-type="genus" reg="Poa">P.</tp:taxon-name-part> <tp:taxon-name-part taxon-name-part-type="species" reg="alpina">alpina</tp:taxon-name-part> <tp:taxon-name-part taxon-name-part-type="infraspecific-rank">subsp.</tp:taxon-name-part> <tp:taxon-name-part taxon-name-part-type="subspecies" reg="atlantica">atlantica</tp:taxon-name-part></tp:taxon-name> (Trab.) Romo, Treb. Inst. Bot. Barcelona 11: 40. 1987, <bold>syn. nov.</bold>, non <tp:taxon-name><tp:taxon-name-part taxon-name-part-type="genus" reg="Poa">P.</tp:taxon-name-part> <tp:taxon-name-part taxon-name-part-type="species" reg="alpina">alpina</tp:taxon-name-part> <tp:taxon-name-part taxon-name-part-type="infraspecific-rank">var.</tp:taxon-name-part> <tp:taxon-name-part taxon-name-part-type="variety" reg="atlantica">atlantica</tp:taxon-name-part></tp:taxon-name> Trabut in Maire, Mém. Soc. Sci. Nat. Maroc 7: 147. 1924; <italic><tp:taxon-name><tp:taxon-name-part taxon-name-part-type="genus" reg="Ochlopoa">Ochlopoa</tp:taxon-name-part> <tp:taxon-name-part taxon-name-part-type="species" reg="rivulorum">rivulorum</tp:taxon-name-part></tp:taxon-name></italic> (Maire &amp; Trab.) H. Scholz &amp; Valdés, Willdenowia 36: 662. 2006], a tetraploid species (<italic>n</italic> = 14) endemic to Alto, Medio and Anti Atlas (Morocco), in that the flowers, as indicated by <xref ref-type="bibr" rid="B15">Maire (1955)</xref>, are usually glabrous and rarely hairy at the base of the medial and marginal veins. The observed pattern in Sierra Nevada is perhaps simply infrapopulational variation.</p></tp:treatment-sec><tp:treatment-sec><!--Section generated to contain objects referenced in tp:taxon-treatment.--><supplementary-material xmlns:xlink="http://www.w3.org/1999/xlink" id="S1" position="float" orientation="portrait" xlink:type="simple"><label>Supplementary material 1</label><caption><p>List of representative sheets for each province and taxon, excluding type material</p></caption><p>Data type: species data</p><p>Explanation note: The total number of studied sheets is also indicated for each taxon.</p><media xlink:href="phytokeys-103-027-s001.docx" mimetype="application" mime-subtype="octet-stream" position="float" orientation="portrait" xlink:type="simple" id="oo_216342.docx"/><permissions><license license-type="creative-commons-attribution" xlink:href="http://creativecommons.org/licenses/by/4.0/" xlink:type="simple"><license-p>This is an open access article distributed under the terms of the Creative Commons Attribution License (CC BY 4.0), which permits unrestricted use, distribution, and reproduction in any medium, provided the original author and source are credited.</license-p></license></permissions><attrib specific-use="authors">Ana Ortega-Olivencia, Juan A. Devesa</attrib></supplementary-material></tp:treatment-sec><ref-list><ref id="B21"><mixed-citation xmlns:xlink="http://www.w3.org/1999/xlink" xlink:type="simple">
          <person-group><name name-style="western"><surname>Pignatti</surname><given-names>S</given-names></name></person-group> (<year>1982</year>) Flora d’Italia, vol. 3. Edagricoltore, Bolonia, 1−780.</mixed-citation></ref><ref id="B20"><mixed-citation xmlns:xlink="http://www.w3.org/1999/xlink" xlink:type="simple">
          <institution xlink:type="simple">PAF</institution> (<year>2018</year>) Panarctic Flora. Annotated checklist of the Panarctic Flora. Vascular plants. <ext-link xlink:type="simple" ext-link-type="uri" xlink:href="https://nhm2.uio.no/paf/">https://nhm2.uio.no/paf/</ext-link></mixed-citation></ref><ref id="B15"><mixed-citation xmlns:xlink="http://www.w3.org/1999/xlink" xlink:type="simple">
          <person-group><name name-style="western"><surname>Maire</surname><given-names>R</given-names></name></person-group> (<year>1955</year>) <italic><tp:taxon-name><tp:taxon-name-part taxon-name-part-type="genus">Poa</tp:taxon-name-part></tp:taxon-name></italic> L. Flore de l’Afrique du Nord, vol. 3. P. Lechevalier, Paris, 76−101.</mixed-citation></ref></ref-list></tp:taxon-treatment>
