# Supplementary material for: Updated checklist of Poa in the Iberian Peninsula and Balearic Islands
Source: PhytoKeys. 2018 Jul 10;(103):27–60. doi: 10.3897/phytokeys.103.26029 (PMC6050348; doi:10.3897/phytokeys.103.26029)
Supplement: XML Treatment for Poa bulbosa L., Sp. Pl. 70. 1753 subsp. bulbosa [file phytokeys.103.26029-treatment15.xml]

<!DOCTYPE tp:taxon-treatment
  PUBLIC "-//TaxonX//DTD Taxonomic Treatment Publishing DTD v0 20100105//EN" "tax-treatment-NSO.dtd">
<tp:taxon-treatment xmlns:tp="http://www.plazi.org/taxpub"><tp:treatment-meta><kwd-group><label>Taxon classification</label><kwd><named-content xmlns:xlink="http://www.w3.org/1999/xlink" content-type="kingdom">Plantae</named-content></kwd><kwd><named-content xmlns:xlink="http://www.w3.org/1999/xlink" content-type="order">Poales</named-content></kwd><kwd><named-content xmlns:xlink="http://www.w3.org/1999/xlink" content-type="family">Poaceae</named-content></kwd></kwd-group><mixed-citation publication-type="journal"><person-group><name><surname>Ortega-Olivencia</surname><given-names>Ana</given-names></name><name><surname>Devesa</surname><given-names>Juan A.</given-names></name></person-group><article-title>Updated checklist of <italic><tp:taxon-name><tp:taxon-name-part taxon-name-part-type="genus" reg="Poa">Poa</tp:taxon-name-part></tp:taxon-name></italic> in the Iberian Peninsula and Balearic Islands</article-title><source>PhytoKeys</source><day>10</day><month>7</month><year>2018</year><volume>2018</volume><issue>103</issue><fpage>27</fpage><lpage>60</lpage><pub-id pub-id-type="doi">10.3897/phytokeys.103.26029</pub-id></mixed-citation></tp:treatment-meta><tp:nomenclature><label>15.</label><tp:taxon-name>
            <tp:taxon-name-part taxon-name-part-type="genus" reg="Poa">Poa</tp:taxon-name-part>
            <tp:taxon-name-part taxon-name-part-type="species" reg="bulbosa">bulbosa</tp:taxon-name-part>
            <tp:taxon-name-part taxon-name-part-type="authority">L., Sp. Pl. 70. 1753</tp:taxon-name-part>
            <tp:taxon-name-part taxon-name-part-type="infraspecific-rank">subsp.</tp:taxon-name-part>
            <tp:taxon-name-part taxon-name-part-type="subspecies" reg="bulbosa">bulbosa</tp:taxon-name-part>
          </tp:taxon-name><tp:nomenclature-citation-list><tp:nomenclature-citation><tp:taxon-name>
                <tp:taxon-name-part taxon-name-part-type="genus" reg="Poa">Poa</tp:taxon-name-part> <tp:taxon-name-part taxon-name-part-type="species" reg="bulbosa">bulbosa</tp:taxon-name-part> <tp:taxon-name-part taxon-name-part-type="infraspecific-rank">subsp.</tp:taxon-name-part> <tp:taxon-name-part taxon-name-part-type="subspecies" reg="eu-bulbosa">eu-bulbosa</tp:taxon-name-part></tp:taxon-name><comment>Hayek, Prodr. Fl. Penins. Balcan. 3: 259. 1932, nom. inval.</comment></tp:nomenclature-citation><tp:nomenclature-citation><tp:taxon-name><tp:taxon-name-part taxon-name-part-type="genus" reg="Poa"/><tp:taxon-name-part taxon-name-part-type="species" reg="bulbosa"/><tp:taxon-name-part taxon-name-part-type="subspecies" reg="bulbosa"/></tp:taxon-name><comment><bold>Ill.</bold><xref ref-type="bibr" rid="B24">Ruiz (1991</xref>: 31, lam. III), <xref ref-type="bibr" rid="B4">Devesa (1987</xref>: 265). </comment></tp:nomenclature-citation></tp:nomenclature-citation-list></tp:nomenclature><tp:treatment-sec sec-type="material" id="SECID0EFTDI"><title>Type.</title><p>“Habitat in Gallia” (lectotype designated by <xref ref-type="bibr" rid="B17">Meikle 1985</xref>, pg. 1742; restricted by <xref ref-type="bibr" rid="B25">Soreng 2000</xref>, pg. 255: Hasselquist, Herb. Linn. No. 87.57!).</p></tp:treatment-sec><tp:treatment-sec sec-type="Flowering" id="SECID0ETTDI"><title>Flowering.</title><p>January to July (December).</p></tp:treatment-sec><tp:treatment-sec sec-type="ecology" id="SECID0EYTDI"><title>Ecology.</title><p>Pastures and grasslands in wet and nitrified soils, less frequently in ephemeral pastures and dry places; edaphically indifferent; 0−3100 m a.s.l.</p></tp:treatment-sec><tp:treatment-sec sec-type="distribution" id="SECID0E4TDI"><title>Distribution.</title><p>Europe, SW, C and N Asia until W China, Africa and Macaronesia (Madeira and Canary Islands); introduced in the Americas, Australia and Pacific Islands. Entire Iberian Peninsula and Balearic Islands. <bold>And. Port.</bold>: Ag AAl BAl BA BB BL DL E Mi R TM. <bold>Spa.</bold>: A Al Ab Av B Ba Bu C Ca Cc (Cs) CR Co Cu Ge Gr Gu H Hu J L Le Lo Lu M Ma Mu Na Or O P PM[Mll (Me)] Po S Sa Sg Se So SS T Te To V Va Vi Z Za. For a representative list of studied materials, see Suppl. material <xref ref-type="supplementary-material" rid="S1">1</xref>.</p></tp:treatment-sec><tp:treatment-sec sec-type="notes" id="SECID0ELUDI"><title>Notes.</title><p>According to <xref ref-type="bibr" rid="B1">Bolòs and Vigo (2001</xref>: 380), reports of <tp:taxon-name><tp:taxon-name-part taxon-name-part-type="genus" reg="Poa">Poa</tp:taxon-name-part> <tp:taxon-name-part taxon-name-part-type="species" reg="bulbosa">bulbosa</tp:taxon-name-part> <tp:taxon-name-part taxon-name-part-type="infraspecific-rank">subsp.</tp:taxon-name-part> <tp:taxon-name-part taxon-name-part-type="subspecies" reg="concinna">concinna</tp:taxon-name-part></tp:taxon-name> (Gaudin) Hayek, Repert. Spec. Nov. Regni Veg. Beih. 30(3): 260. 1932 [<italic><tp:taxon-name><tp:taxon-name-part taxon-name-part-type="genus" reg="Poa">P.</tp:taxon-name-part> <tp:taxon-name-part taxon-name-part-type="species" reg="concinna">concinna</tp:taxon-name-part></tp:taxon-name></italic> Gaudin, Agrost. Helv. 1: 196. 1811, basion., type: “Hab. in arenosis Valesiae inferioris, praecipue Seduni”; <italic><tp:taxon-name><tp:taxon-name-part taxon-name-part-type="genus" reg="Poa">P.</tp:taxon-name-part> <tp:taxon-name-part taxon-name-part-type="species" reg="perconcinna">perconcinna</tp:taxon-name-part></tp:taxon-name></italic> J.R. Edmonson, Bot. J. Linn. Soc. 76: 330. 1978, type: based on <italic><tp:taxon-name><tp:taxon-name-part taxon-name-part-type="genus" reg="Poa">P.</tp:taxon-name-part> <tp:taxon-name-part taxon-name-part-type="species" reg="concinna">concinna</tp:taxon-name-part></tp:taxon-name></italic> Gaudin] in E Spain are mistaken, as this taxon is actually only distributed from SE France to the Balkan Peninsula. That taxon differs from <italic><tp:taxon-name><tp:taxon-name-part taxon-name-part-type="genus" reg="Poa">P.</tp:taxon-name-part> <tp:taxon-name-part taxon-name-part-type="species" reg="bulbosa">bulbosa</tp:taxon-name-part></tp:taxon-name></italic> by their smaller sizes and narrower leaves, 0.8–2.2 mm ligules and never-proliferating spikelets with 6–10 flowers. In a few peninsular populations, plants with spikelets bearing 9–10 flowers have been detected, but they coincide with <italic><tp:taxon-name><tp:taxon-name-part taxon-name-part-type="genus" reg="Poa">P.</tp:taxon-name-part> <tp:taxon-name-part taxon-name-part-type="species" reg="bulbosa">bulbosa</tp:taxon-name-part></tp:taxon-name></italic> in all other characters.</p><p>Caryopses are formed in this species, but sexual reproduction is infrequent; more common propagation routes include the formation of bulbs at the base of the plant or bulbils at the inflorescence level. This latter phenomenon, pseudovivipary, is extraordinarily frequent in <italic><tp:taxon-name><tp:taxon-name-part taxon-name-part-type="genus" reg="Poa">P.</tp:taxon-name-part> <tp:taxon-name-part taxon-name-part-type="species" reg="bulbosa">bulbosa</tp:taxon-name-part></tp:taxon-name></italic> and involves the formation of bulbils for vegetative multiplication in the place of normal flowers (“proliferated spikelets”; <xref ref-type="bibr" rid="B19">Ofir and Kigel 2014</xref>). These bulbils may or may not coexist with normal flowers on the same spikelet or plant or in the same population. The balance between clonal and sexual reproduction is controlled mainly by day length and temperature; short days and low temperatures usually promote proliferating inflorescences, whereas long days and high temperatures induce normal and seminiferous ones. The proliferating spikelets usually carry (1–) 2–3 bulbils and have deformed floral parts: the glumes are usually narrower, the lemma is typically long (up to 20 mm), thin and either glabrous or only hairy on the central and marginal veins and the palea is missing or fully integrated into the bulbil, similar to the lodicules. Stamens are also missing or very reduced in size. The bulbils tolerate desiccation, are dormant during the summer and are dispersed by wind and ants. Both the basal bulbs, which are also dormant during the summer and the inflorescence bulbils sprout at the peak of the winter rainy season (cf. <xref ref-type="bibr" rid="B19">Ofir and Kigel 2014</xref>).</p><p>Two varieties are distinguished in the flora. Plants with bulbils in the inflorescence are recognised as <bold><italic><tp:taxon-name><tp:taxon-name-part taxon-name-part-type="genus" reg="Poa">Poa</tp:taxon-name-part> <tp:taxon-name-part taxon-name-part-type="species" reg="bulbosa">bulbosa</tp:taxon-name-part></tp:taxon-name></italic></bold> var. <bold><italic><tp:taxon-name><tp:taxon-name-part taxon-name-part-type="genus" reg="Poa"/><tp:taxon-name-part taxon-name-part-type="species" reg="vivipara">vivipara</tp:taxon-name-part></tp:taxon-name></italic></bold> Koeler, Descr. Gram. 189. 1802 [Type: “prope Moguntiam in arenosis”; <tp:taxon-name><tp:taxon-name-part taxon-name-part-type="genus" reg="Poa">Poa</tp:taxon-name-part> <tp:taxon-name-part taxon-name-part-type="species" reg="bulbosa">bulbosa</tp:taxon-name-part> <tp:taxon-name-part taxon-name-part-type="infraspecific-rank">subsp.</tp:taxon-name-part> <tp:taxon-name-part taxon-name-part-type="subspecies" reg="vivipara">vivipara</tp:taxon-name-part></tp:taxon-name> (Koeler) Arcang., Comp. Fl. Ital. 785. 1882; <tp:taxon-name><tp:taxon-name-part taxon-name-part-type="genus" reg="Paneion">Paneion</tp:taxon-name-part> <tp:taxon-name-part taxon-name-part-type="species" reg="bulbosum">bulbosum</tp:taxon-name-part> <tp:taxon-name-part taxon-name-part-type="infraspecific-rank">var.</tp:taxon-name-part> <tp:taxon-name-part taxon-name-part-type="variety" reg="viviparum">viviparum</tp:taxon-name-part></tp:taxon-name> (Koeler) Lunell, Amer. Midl. Naturalist 4: 222. 1915; <tp:taxon-name><tp:taxon-name-part taxon-name-part-type="genus" reg="Poa">Poa</tp:taxon-name-part> <tp:taxon-name-part taxon-name-part-type="species" reg="bulbosa">bulbosa</tp:taxon-name-part> <tp:taxon-name-part taxon-name-part-type="infraspecific-rank">f.</tp:taxon-name-part> <tp:taxon-name-part taxon-name-part-type="form" reg="vivipara">vivipara</tp:taxon-name-part></tp:taxon-name> (Koeler) Maire, Fl. Afrique N. 3: 86. 1955], a variety distributed in Europe, Africa and SW, C and N Asia to W China and introduced in the Americas, Australia and the Pacific Islands; it appears in practically all of the provinces of <italic>Flora iberica</italic> [<bold>And. Port.</bold>: AAl BAl BB BL E TM. <bold>Spa.</bold>: A Al Ab Av B Ba Bu Ca Cc CR Co Cu Ge Gr Gu H Hu J L Le Lo Lu M Ma Mu Na Or P PM[Mll] S Sa Sg Se So SS Te To V Va Vi Z Za], from sea level to 3100 m, with a preference for shady places. The other variety, <bold><italic><tp:taxon-name><tp:taxon-name-part taxon-name-part-type="genus" reg="Poa">Poa</tp:taxon-name-part> <tp:taxon-name-part taxon-name-part-type="species" reg="bulbosa">bulbosa</tp:taxon-name-part></tp:taxon-name></italic></bold> var. <bold><italic><tp:taxon-name><tp:taxon-name-part taxon-name-part-type="genus" reg="Poa"/><tp:taxon-name-part taxon-name-part-type="species" reg="bulbosa">bulbosa</tp:taxon-name-part></tp:taxon-name></italic></bold> [<italic><tp:taxon-name><tp:taxon-name-part taxon-name-part-type="genus" reg="Poa">Poa</tp:taxon-name-part> <tp:taxon-name-part taxon-name-part-type="species" reg="crispa">crispa</tp:taxon-name-part></tp:taxon-name></italic> Thuill., Fl. Env. Paris, ed. 2: 45. 1799, type: “Habitat in locis arenosis. Floret Maio”; <italic><tp:taxon-name><tp:taxon-name-part taxon-name-part-type="genus" reg="Poa">P.</tp:taxon-name-part> <tp:taxon-name-part taxon-name-part-type="species" reg="pasqualii">pasqualii</tp:taxon-name-part></tp:taxon-name></italic> Heldr. ex Parl., Fl. Ital. 1: 343. 1850, nom. inval., pro syn.; <tp:taxon-name><tp:taxon-name-part taxon-name-part-type="genus" reg="Poa">P.</tp:taxon-name-part> <tp:taxon-name-part taxon-name-part-type="species" reg="bulbosa">bulbosa</tp:taxon-name-part> <tp:taxon-name-part taxon-name-part-type="infraspecific-rank">subsp.</tp:taxon-name-part> <tp:taxon-name-part taxon-name-part-type="subspecies" reg="perligulata">perligulata</tp:taxon-name-part></tp:taxon-name> H. Scholz, Bot. Chron. 3: 17. 1983, Typus: “Italia: Insula Elba, marina di Campo, 12.4.1980, W. Lang w.n. (B)”; <italic><tp:taxon-name><tp:taxon-name-part taxon-name-part-type="genus" reg="Poa">P.</tp:taxon-name-part> <tp:taxon-name-part taxon-name-part-type="species" reg="perligularis">perligularis</tp:taxon-name-part></tp:taxon-name></italic> H. Scholz, Willdenowia 16: 404. 1987, non <italic><tp:taxon-name><tp:taxon-name-part taxon-name-part-type="genus" reg="Poa">Poa</tp:taxon-name-part> <tp:taxon-name-part taxon-name-part-type="species" reg="perligulata">perligulata</tp:taxon-name-part></tp:taxon-name></italic> Pilger, Notizbl. Bot. Gart. Berlin-Dahlem 11: 779. 1933; <tp:taxon-name><tp:taxon-name-part taxon-name-part-type="genus" reg="Poa">P.</tp:taxon-name-part> <tp:taxon-name-part taxon-name-part-type="species" reg="bulbosa">bulbosa</tp:taxon-name-part> <tp:taxon-name-part taxon-name-part-type="infraspecific-rank">f.</tp:taxon-name-part> <tp:taxon-name-part taxon-name-part-type="form" reg="variegata">variegata</tp:taxon-name-part></tp:taxon-name> Font Quer, nom. nud., in sched. (MA 11272), <bold>syn. nov.</bold>; <tp:taxon-name><tp:taxon-name-part taxon-name-part-type="genus" reg="Poa">P.</tp:taxon-name-part> <tp:taxon-name-part taxon-name-part-type="species" reg="bulbosa">bulbosa</tp:taxon-name-part> <tp:taxon-name-part taxon-name-part-type="infraspecific-rank">f.</tp:taxon-name-part> <tp:taxon-name-part taxon-name-part-type="form" reg="minor">minor</tp:taxon-name-part></tp:taxon-name> H. Villar, nom. nud., in sched. (MA 156764, MA 156765), <bold>syn. nov.</bold>], is distributed throughout the range of the species and comprises plants in which the spikelets produce normal flowers; this variety is found mostly in provinces covered by <italic>Flora iberica</italic> [<bold>Port.</bold>: Ag AAl BAl BA BB BL DL E Mi R TM. <bold>Spa.</bold>: A Al Ab Av (B) Ba (Bi) Bu C Ca Cc (Cs) CR Co Cu Ge Gr Gu H Hu J L Le Lo Lu M Ma (Na) Or O P PM[(Ib) Mll (Me)] Po S Sa Sg Se So (SS) T Te To V Va Vi Z Za], where it ranges from sea level to 2895 m and generally thrives in exposed places.</p><p>Bulbs appear to have arisen in <italic><tp:taxon-name><tp:taxon-name-part taxon-name-part-type="genus" reg="Poa">Poa</tp:taxon-name-part></tp:taxon-name></italic> at least twice and possibly as many as four times (<xref ref-type="bibr" rid="B3">Cabi et al. 2016</xref>). Taxa having bulbs are distributed in four clades: (1) <tp:taxon-name><tp:taxon-name-part taxon-name-part-type="genus" reg="Poa">P.</tp:taxon-name-part> <tp:taxon-name-part taxon-name-part-type="infraspecific-rank">supersect.</tp:taxon-name-part> <tp:taxon-name-part taxon-name-part-type="supersection" reg="Poa">Poa</tp:taxon-name-part></tp:taxon-name> (<italic><tp:taxon-name><tp:taxon-name-part taxon-name-part-type="genus" reg="Poa">P.</tp:taxon-name-part> <tp:taxon-name-part taxon-name-part-type="species" reg="densa">densa</tp:taxon-name-part></tp:taxon-name></italic> Troitsky and <italic><tp:taxon-name><tp:taxon-name-part taxon-name-part-type="genus" reg="Poa">P.</tp:taxon-name-part> <tp:taxon-name-part taxon-name-part-type="species" reg="diversifolia">diversifolia</tp:taxon-name-part></tp:taxon-name></italic> (Boiss. &amp; Balansa) Hack. ex Boiss; (2) in or near <tp:taxon-name><tp:taxon-name-part taxon-name-part-type="genus" reg="Poa">P.</tp:taxon-name-part> <tp:taxon-name-part taxon-name-part-type="infraspecific-rank">supersect.</tp:taxon-name-part> <tp:taxon-name-part taxon-name-part-type="supersection" reg="Homalopoa">Homalopoa</tp:taxon-name-part></tp:taxon-name> (<italic><tp:taxon-name><tp:taxon-name-part taxon-name-part-type="genus" reg="Poa">P.</tp:taxon-name-part> <tp:taxon-name-part taxon-name-part-type="species" reg="pseudobulbosa">pseudobulbosa</tp:taxon-name-part></tp:taxon-name></italic> Bor); (3) N-clade (<italic><tp:taxon-name><tp:taxon-name-part taxon-name-part-type="genus" reg="Poa">P.</tp:taxon-name-part> <tp:taxon-name-part taxon-name-part-type="species" reg="pelasgis">pelasgis</tp:taxon-name-part></tp:taxon-name></italic> H. Scholz); and (4) <tp:taxon-name><tp:taxon-name-part taxon-name-part-type="genus" reg="Poa">P.</tp:taxon-name-part> <tp:taxon-name-part taxon-name-part-type="infraspecific-rank">subgen.</tp:taxon-name-part> <tp:taxon-name-part taxon-name-part-type="subgenus" reg="Ochlopoa">Ochlopoa</tp:taxon-name-part> <tp:taxon-name-part taxon-name-part-type="infraspecific-rank">sect.</tp:taxon-name-part> <tp:taxon-name-part taxon-name-part-type="section" reg="Arenariae">Arenariae</tp:taxon-name-part></tp:taxon-name> (type: <italic><tp:taxon-name><tp:taxon-name-part taxon-name-part-type="genus" reg="Poa">P.</tp:taxon-name-part> <tp:taxon-name-part taxon-name-part-type="species" reg="bulbosa">bulbosa</tp:taxon-name-part></tp:taxon-name></italic>) mixed with species of <tp:taxon-name><tp:taxon-name-part taxon-name-part-type="genus" reg="Poa">P.</tp:taxon-name-part> <tp:taxon-name-part taxon-name-part-type="infraspecific-rank">sect.</tp:taxon-name-part> <tp:taxon-name-part taxon-name-part-type="section" reg="Alpinae">Alpinae</tp:taxon-name-part></tp:taxon-name> (type: <italic><tp:taxon-name><tp:taxon-name-part taxon-name-part-type="genus" reg="Poa">P.</tp:taxon-name-part> <tp:taxon-name-part taxon-name-part-type="species" reg="alpina">alpina</tp:taxon-name-part></tp:taxon-name></italic>).</p><p>In Sierra de Mariola (Alicante), a population has been detected (MA 752991) in which the ligule of the upper leaves in some individuals is very short (1–1.5 mm), subtruncate and irregularly dentate or not.</p></tp:treatment-sec><tp:treatment-sec><!--Section generated to contain objects referenced in tp:taxon-treatment.--><supplementary-material xmlns:xlink="http://www.w3.org/1999/xlink" id="S1" position="float" orientation="portrait" xlink:type="simple"><label>Supplementary material 1</label><caption><p>List of representative sheets for each province and taxon, excluding type material</p></caption><p>Data type: species data</p><p>Explanation note: The total number of studied sheets is also indicated for each taxon.</p><media xlink:href="phytokeys-103-027-s001.docx" mimetype="application" mime-subtype="octet-stream" position="float" orientation="portrait" xlink:type="simple" id="oo_216342.docx"/><permissions><license license-type="creative-commons-attribution" xlink:href="http://creativecommons.org/licenses/by/4.0/" xlink:type="simple"><license-p>This is an open access article distributed under the terms of the Creative Commons Attribution License (CC BY 4.0), which permits unrestricted use, distribution, and reproduction in any medium, provided the original author and source are credited.</license-p></license></permissions><attrib specific-use="authors">Ana Ortega-Olivencia, Juan A. Devesa</attrib></supplementary-material></tp:treatment-sec><ref-list><ref id="B24"><mixed-citation xmlns:xlink="http://www.w3.org/1999/xlink" xlink:type="simple">
          <person-group><name name-style="western"><surname>Ruiz</surname><given-names>T</given-names></name></person-group> (<year>1991</year>) <italic><tp:taxon-name><tp:taxon-name-part taxon-name-part-type="genus">Poa</tp:taxon-name-part></tp:taxon-name></italic> L. In: Devesa JA (Ed) Las gramíneas de Extremadura. Servicio de Publicaciones de la Universidad de Extremadura, Badajoz, 23−33. <ext-link xlink:type="simple" ext-link-type="uri" xlink:href="http://bibdigital.rjb.csic.es/spa/Libro.php?Libro=5767">http://bibdigital.rjb.csic.es/spa/Libro.php?Libro=5767</ext-link></mixed-citation></ref><ref id="B4"><mixed-citation xmlns:xlink="http://www.w3.org/1999/xlink" xlink:type="simple">
          <person-group><name name-style="western"><surname>Devesa</surname><given-names>JA</given-names></name></person-group> (<year>1987</year>) <italic><tp:taxon-name><tp:taxon-name-part taxon-name-part-type="genus">Poa</tp:taxon-name-part></tp:taxon-name></italic> L. In: Valdés B, Talavera S, Galiano EF (Eds) Flora de Andalucía Occidental, vol. 3. Editorial Ketres, Barcelona, 260−265.</mixed-citation></ref><ref id="B17"><mixed-citation xmlns:xlink="http://www.w3.org/1999/xlink" xlink:type="simple">
          <person-group><name name-style="western"><surname>Meikle</surname><given-names>RD</given-names></name></person-group> (<year>1985</year>) Flora of Cyprus, vol. 2. The Bentham-Moxon Trust, Royal Botanic Gardens, Kew, 1741−1746.</mixed-citation></ref><ref id="B25"><mixed-citation xmlns:xlink="http://www.w3.org/1999/xlink" xlink:type="simple">
          <person-group><name name-style="western"><surname>Soreng</surname><given-names>RJ</given-names></name></person-group> (<year>2000</year>) <italic><tp:taxon-name><tp:taxon-name-part taxon-name-part-type="genus">Poa.</tp:taxon-name-part></tp:taxon-name></italic> In Cafferty S, Jarvis CE, Turland NJ (Eds) Typification of Linnaean plant names in the <tp:taxon-name><tp:taxon-name-part taxon-name-part-type="family">Poaceae</tp:taxon-name-part></tp:taxon-name> (<tp:taxon-name><tp:taxon-name-part taxon-name-part-type="family">Gramineae</tp:taxon-name-part></tp:taxon-name>). Taxon 49(2): 239−260.</mixed-citation></ref><ref id="B1"><mixed-citation xmlns:xlink="http://www.w3.org/1999/xlink" xlink:type="simple">
          <person-group><name name-style="western"><surname>Bolòs</surname><given-names>O</given-names></name><name name-style="western"><surname>Vigo</surname><given-names>J</given-names></name></person-group> (<year>2001</year>) Flora dels Països Catalans, vol. 4. Editorial Barcino, Barcelona, 1−750.</mixed-citation></ref><ref id="B19"><mixed-citation xmlns:xlink="http://www.w3.org/1999/xlink" xlink:type="simple">
          <person-group><name name-style="western"><surname>Ofir</surname><given-names>M</given-names></name><name name-style="western"><surname>Kigel</surname><given-names>J</given-names></name></person-group> (<year>2014</year>) <article-title>Temporal and intraclonal variation of flowering and pseudovivipary in <italic><tp:taxon-name><tp:taxon-name-part taxon-name-part-type="genus">Poa</tp:taxon-name-part> <tp:taxon-name-part taxon-name-part-type="species">bulbosa.</tp:taxon-name-part></tp:taxon-name></italic></article-title> <source>Annals of Botany</source> <volume>113</volume>(<issue>7</issue>): <fpage>1249</fpage>–<lpage>1256</lpage>. <ext-link xlink:type="simple" ext-link-type="doi" xlink:href="10.1093/aob/mcu037">https://doi.org/10.1093/aob/mcu037</ext-link></mixed-citation></ref><ref id="B3"><mixed-citation xmlns:xlink="http://www.w3.org/1999/xlink" xlink:type="simple">
          <person-group><name name-style="western"><surname>Cabi</surname><given-names>E</given-names></name><name name-style="western"><surname>Soreng</surname><given-names>RJ</given-names></name><name name-style="western"><surname>Gillespie</surname><given-names>L</given-names></name><name name-style="western"><surname>Amiri</surname><given-names>N</given-names></name></person-group> (<year>2016</year>) <article-title><italic><tp:taxon-name><tp:taxon-name-part taxon-name-part-type="genus">Poa</tp:taxon-name-part> <tp:taxon-name-part taxon-name-part-type="species">densa</tp:taxon-name-part></tp:taxon-name></italic> (<tp:taxon-name><tp:taxon-name-part taxon-name-part-type="family">Poaceae</tp:taxon-name-part></tp:taxon-name>), an overlooked Turkish steppe grass, and the evolution of bulbs in <italic><tp:taxon-name><tp:taxon-name-part taxon-name-part-type="genus">Poa.</tp:taxon-name-part></tp:taxon-name></italic></article-title> <source>Willdenowia</source> <volume>46</volume>(<issue>2</issue>): <fpage>201</fpage>–<lpage>211</lpage>. <ext-link xlink:type="simple" ext-link-type="doi" xlink:href="10.3372/wi.46.46201">https://doi.org/10.3372/wi.46.46201</ext-link></mixed-citation></ref></ref-list></tp:taxon-treatment>
