# Supplementary material for: Updated checklist of Poa in the Iberian Peninsula and Balearic Islands
Source: PhytoKeys. 2018 Jul 10;(103):27–60. doi: 10.3897/phytokeys.103.26029 (PMC6050348; doi:10.3897/phytokeys.103.26029)
Supplement: XML Treatment for Poa ligulata [file phytokeys.103.26029-treatment16.xml]

<!DOCTYPE tp:taxon-treatment
  PUBLIC "-//TaxonX//DTD Taxonomic Treatment Publishing DTD v0 20100105//EN" "tax-treatment-NSO.dtd">
<tp:taxon-treatment xmlns:tp="http://www.plazi.org/taxpub"><tp:treatment-meta><kwd-group><label>Taxon classification</label><kwd><named-content xmlns:xlink="http://www.w3.org/1999/xlink" content-type="kingdom">Plantae</named-content></kwd><kwd><named-content xmlns:xlink="http://www.w3.org/1999/xlink" content-type="order">Poales</named-content></kwd><kwd><named-content xmlns:xlink="http://www.w3.org/1999/xlink" content-type="family">Poaceae</named-content></kwd></kwd-group><mixed-citation publication-type="journal"><person-group><name><surname>Ortega-Olivencia</surname><given-names>Ana</given-names></name><name><surname>Devesa</surname><given-names>Juan A.</given-names></name></person-group><article-title>Updated checklist of <italic><tp:taxon-name><tp:taxon-name-part taxon-name-part-type="genus" reg="Poa">Poa</tp:taxon-name-part></tp:taxon-name></italic> in the Iberian Peninsula and Balearic Islands</article-title><source>PhytoKeys</source><day>10</day><month>7</month><year>2018</year><volume>2018</volume><issue>103</issue><fpage>27</fpage><lpage>60</lpage><pub-id pub-id-type="doi">10.3897/phytokeys.103.26029</pub-id></mixed-citation></tp:treatment-meta><tp:nomenclature><label>16.</label><tp:taxon-name>
            <tp:taxon-name-part taxon-name-part-type="genus" reg="Poa">Poa</tp:taxon-name-part>
            <tp:taxon-name-part taxon-name-part-type="species" reg="ligulata">ligulata</tp:taxon-name-part>
          </tp:taxon-name><tp:taxon-authority>Boiss., Voy. Bot. Espagne 2: 659. 1842.</tp:taxon-authority><tp:nomenclature-citation-list><tp:nomenclature-citation><tp:taxon-name>
                <tp:taxon-name-part taxon-name-part-type="genus" reg="Poa">Poa</tp:taxon-name-part> <tp:taxon-name-part taxon-name-part-type="species" reg="concinna">concinna</tp:taxon-name-part> <tp:taxon-name-part taxon-name-part-type="infraspecific-rank">var.</tp:taxon-name-part> <tp:taxon-name-part taxon-name-part-type="variety" reg="membranacea">membranacea</tp:taxon-name-part></tp:taxon-name><comment>Boiss., Elench. Pl. Nov. 89. 1838, nom. subst. (<xref ref-type="bibr" rid="B2">Burdet et al. 1981</xref> stated that they had not seen material corresponding to this taxon in herbarium G; however, they forget that this name has been replaced by <tp:taxon-name><tp:taxon-name-part taxon-name-part-type="genus" reg="Poa">P.</tp:taxon-name-part> <tp:taxon-name-part taxon-name-part-type="species" reg="ligulata">ligulata</tp:taxon-name-part></tp:taxon-name> and, therefore, the type material is the same).</comment></tp:nomenclature-citation><tp:nomenclature-citation><tp:taxon-name>
                <tp:taxon-name-part taxon-name-part-type="genus" reg="Poa">Poa</tp:taxon-name-part> <tp:taxon-name-part taxon-name-part-type="species" reg="djurdjurae">djurdjurae</tp:taxon-name-part></tp:taxon-name><comment>Trab. in Batt. &amp; Trab., Fl. Alger 207. 1884. [Type: “Col de Tirourda (juin 1883)”].</comment></tp:nomenclature-citation><tp:nomenclature-citation><tp:taxon-name>
                <tp:taxon-name-part taxon-name-part-type="genus" reg="Poa">Poa</tp:taxon-name-part> <tp:taxon-name-part taxon-name-part-type="species" reg="paui">paui</tp:taxon-name-part></tp:taxon-name><comment>Font Quer, Iter Marocc. n. 34. 1928, nom. in sched. [Type: “Hab. in glareosis calc. montis Tisuka (Gomara), 2100 m. / alt.; 13 junii.” (lectotype designated here: “Dr. Font Quer. − Iter Maroccanum, 1928 / 34. <tp:taxon-name><tp:taxon-name-part taxon-name-part-type="genus" reg="Poa">Poa</tp:taxon-name-part> <tp:taxon-name-part taxon-name-part-type="species" reg="paui">paui</tp:taxon-name-part></tp:taxon-name> F. Q., sp. nov. / Hab. in glareosis calc. montis Tisuka (Gomara), 2100 m. / alt.; 13 junii. / Descr.: <tp:taxon-name><tp:taxon-name-part taxon-name-part-type="genus" reg="Poa">Poa</tp:taxon-name-part> <tp:taxon-name-part taxon-name-part-type="species" reg="ligulata">ligulata</tp:taxon-name-part></tp:taxon-name> affinis, sed folia subquadruplo lon-/ giora, ligulis subduplo elongatis et angustioribus; panicula <tp:taxon-name><tp:taxon-name-part taxon-name-part-type="genus" reg="Poa"/><tp:taxon-name-part taxon-name-part-type="species" reg="laxa">laxa</tp:taxon-name-part></tp:taxon-name>, / glumis virescentibus, spiculis majoribus.” (label printed): BC 70616, lower central specimen; isolectotypes designated here: BC 70616a, b, and c; MA 11378; GDA 31039)].</comment></tp:nomenclature-citation><tp:nomenclature-citation><tp:taxon-name>
                <tp:taxon-name-part taxon-name-part-type="genus" reg="Poa">Poa</tp:taxon-name-part> <tp:taxon-name-part taxon-name-part-type="species" reg="ligulata">ligulata</tp:taxon-name-part> <tp:taxon-name-part taxon-name-part-type="infraspecific-rank">var.</tp:taxon-name-part> <tp:taxon-name-part taxon-name-part-type="variety" reg="paui">paui</tp:taxon-name-part></tp:taxon-name><comment>(Font Quer) Maire, Bull. Soc. Sci. Nat. Maroc 11: 113. 1931.</comment></tp:nomenclature-citation><tp:nomenclature-citation><tp:taxon-name>
                <tp:taxon-name-part taxon-name-part-type="genus" reg="Poa">Poa</tp:taxon-name-part> <tp:taxon-name-part taxon-name-part-type="species" reg="ligulata">ligulata</tp:taxon-name-part> <tp:taxon-name-part taxon-name-part-type="infraspecific-rank">var.</tp:taxon-name-part> <tp:taxon-name-part taxon-name-part-type="variety" reg="djurdjurae">djurdjurae</tp:taxon-name-part></tp:taxon-name><comment>(Trab.) Maire, Bull. Soc. Hist. Nat. Afrique N. 22: 323. 1931.</comment></tp:nomenclature-citation><tp:nomenclature-citation><tp:taxon-name>
                <tp:taxon-name-part taxon-name-part-type="genus" reg="Poa">Poa</tp:taxon-name-part> <tp:taxon-name-part taxon-name-part-type="species" reg="membranacea">membranacea</tp:taxon-name-part></tp:taxon-name><comment>(Boiss.) C. Vicioso, Anales Jard. Bot. Madrid 2: 192. 1942, nom. illeg.; Anales Jard. Bot. Madrid, 6(2): 13. 1946.</comment></tp:nomenclature-citation><tp:nomenclature-citation><tp:taxon-name>
                <tp:taxon-name-part taxon-name-part-type="genus" reg="Poa">Poa</tp:taxon-name-part> <tp:taxon-name-part taxon-name-part-type="species" reg="ligulata">ligulata</tp:taxon-name-part> <tp:taxon-name-part taxon-name-part-type="infraspecific-rank">var.</tp:taxon-name-part> <tp:taxon-name-part taxon-name-part-type="variety" reg="eu-ligulata">eu-ligulata</tp:taxon-name-part></tp:taxon-name><comment>Maire &amp; Weiller in Maire, Fl. Afrique N. 3: 87. 1955, nom. inval.</comment></tp:nomenclature-citation><tp:nomenclature-citation><tp:taxon-name>
                <tp:taxon-name-part taxon-name-part-type="genus" reg="Poa">Poa</tp:taxon-name-part> <tp:taxon-name-part taxon-name-part-type="species" reg="ligulata">ligulata</tp:taxon-name-part> <tp:taxon-name-part taxon-name-part-type="infraspecific-rank">var.</tp:taxon-name-part> <tp:taxon-name-part taxon-name-part-type="variety" reg="mauretanica">mauretanica</tp:taxon-name-part></tp:taxon-name><comment>Maire, Fl. Afrique N. 3: 88. 1955. [Type: “M. Beni Snassen au Ras Foughal! (E.); Moyen Atlas ! (M., J., E.) ; Rif (F.-Q., M.)”].</comment></tp:nomenclature-citation><tp:nomenclature-citation><tp:taxon-name><tp:taxon-name-part taxon-name-part-type="genus" reg="Poa"/><tp:taxon-name-part taxon-name-part-type="species" reg="ligulata"/></tp:taxon-name><comment><bold>Ill.</bold><xref ref-type="bibr" rid="B1">Bolòs and Vigo (2001</xref>: 378), <xref ref-type="bibr" rid="B4">Devesa (1987</xref>: 265), Fig. <xref ref-type="fig" rid="F4">4</xref>. </comment></tp:nomenclature-citation></tp:nomenclature-citation-list></tp:nomenclature><tp:treatment-sec sec-type="material" id="SECID0EPKAK"><title>Type.</title><p>[Loc. ind. “Hab. in glareosis frigidis in sumâ Sierra Tejeda et in Sierra Nevada loco Corral dicto”] (lectotype designated by <xref ref-type="bibr" rid="B12">Hernández Cardona 1978</xref>, pg. 267, 358: top specimen on the right, G 00418689!, Herb.-Boiss.; isolectotypes: G 00418689a, b, c!, Herb.-Boiss.; ex herbier Reuter-Barbey, G 00418691!, 00418691a!; ex herbier De Candolle, G00418690!; vide <xref ref-type="bibr" rid="B2">Burdet et al. 1981</xref>, pg. 578).</p></tp:treatment-sec><tp:treatment-sec sec-type="Flowering" id="SECID0E4KAK"><title>Flowering.</title><p>(April) May to July.</p></tp:treatment-sec><tp:treatment-sec sec-type="ecology" id="SECID0ECLAK"><title>Ecology.</title><p>Rocky places, pastures in protosols and stony places, on limestone and dolomite, less frequently on schist or gypsum; (700) 740−3200 m a.s.l.</p></tp:treatment-sec><tp:treatment-sec sec-type="distribution" id="SECID0EHLAK"><title>Distribution.</title><p>Iberian Peninsula and NW Africa. E half of Spain, rarer towards the W. <bold>Spa.</bold>: (A) (Ab) Al Bu Ca Cc Cs CR Cu Gr Gu J Le Lo M Ma Mu Na (Or) P S Sg Se So Te To V Z. For a representative list of studied materials, see Suppl. material <xref ref-type="supplementary-material" rid="S1">1</xref>.</p></tp:treatment-sec><tp:treatment-sec sec-type="notes" id="SECID0ETLAK"><title>Notes.</title><p>This species is unmistakable because of its large ligules, which are very exerted, decurrent on the leaf sheath-especially those of the base and shoots-and pearly white, which makes its white-green tufts very striking. Its presence is indicated for the first time in the region of Extremadura (Spain).</p><fig id="F4" position="float" orientation="portrait"><label>Figure 4.</label><caption><p>
                <italic><tp:taxon-name><tp:taxon-name-part taxon-name-part-type="genus" reg="Poa">Poa</tp:taxon-name-part> <tp:taxon-name-part taxon-name-part-type="species" reg="ligulata">ligulata</tp:taxon-name-part></tp:taxon-name></italic> Boiss. <bold>A</bold> Habit <bold>B</bold> Detail of the apex of the sheath and ligule, in adaxial view (upper leaf) <bold>C</bold> Spikelet <bold>D</bold> Lower glume, in abaxial view <bold>E</bold> Upper glume, in abaxial view <bold>F</bold> Lemma, in abaxial view <bold>G</bold> Palea, in abaxial view <bold>H</bold> Lodicule <bold>I</bold> Sexual verticils <bold>J</bold> Caryopsis, in adaxial view <bold>K</bold> Caryopsys, in abaxial view. Drawn from MA 414266 and MA 423181.</p></caption><graphic xmlns:xlink="http://www.w3.org/1999/xlink" xlink:href="phytokeys-103-027-g004.jpg" position="float" orientation="portrait" xlink:type="simple" id="oo_216340.jpg"/></fig></tp:treatment-sec><tp:treatment-sec><!--Section generated to contain objects referenced in tp:taxon-treatment.--><supplementary-material xmlns:xlink="http://www.w3.org/1999/xlink" id="S1" position="float" orientation="portrait" xlink:type="simple"><label>Supplementary material 1</label><caption><p>List of representative sheets for each province and taxon, excluding type material</p></caption><p>Data type: species data</p><p>Explanation note: The total number of studied sheets is also indicated for each taxon.</p><media xlink:href="phytokeys-103-027-s001.docx" mimetype="application" mime-subtype="octet-stream" position="float" orientation="portrait" xlink:type="simple" id="oo_216342.docx"/><permissions><license license-type="creative-commons-attribution" xlink:href="http://creativecommons.org/licenses/by/4.0/" xlink:type="simple"><license-p>This is an open access article distributed under the terms of the Creative Commons Attribution License (CC BY 4.0), which permits unrestricted use, distribution, and reproduction in any medium, provided the original author and source are credited.</license-p></license></permissions><attrib specific-use="authors">Ana Ortega-Olivencia, Juan A. Devesa</attrib></supplementary-material></tp:treatment-sec><ref-list><ref id="B2"><mixed-citation xmlns:xlink="http://www.w3.org/1999/xlink" xlink:type="simple">
          <person-group><name name-style="western"><surname>Burdet</surname><given-names>HM</given-names></name><name name-style="western"><surname>Charpin</surname><given-names>A</given-names></name><name name-style="western"><surname>Jacquemoud</surname><given-names>F</given-names></name></person-group> (<year>1981</year>) <article-title>Types nomenclaturaux des taxa ibériques décrits par Boissier ou Reuter. I. Gymnospermes à Graminées.</article-title> <source>Candollea</source> <volume>36</volume>: <fpage>543</fpage>–<lpage>584</lpage>. <ext-link xlink:type="simple" ext-link-type="uri" xlink:href="http://bibdigital.rjb.csic.es/PDF/Burdet_Types_I_Gymnospermae-Gramineae.pdf">http://bibdigital.rjb.csic.es/PDF/Burdet_Types_I_Gymnospermae-Gramineae.pdf</ext-link></mixed-citation></ref><ref id="B1"><mixed-citation xmlns:xlink="http://www.w3.org/1999/xlink" xlink:type="simple">
          <person-group><name name-style="western"><surname>Bolòs</surname><given-names>O</given-names></name><name name-style="western"><surname>Vigo</surname><given-names>J</given-names></name></person-group> (<year>2001</year>) Flora dels Països Catalans, vol. 4. Editorial Barcino, Barcelona, 1−750.</mixed-citation></ref><ref id="B4"><mixed-citation xmlns:xlink="http://www.w3.org/1999/xlink" xlink:type="simple">
          <person-group><name name-style="western"><surname>Devesa</surname><given-names>JA</given-names></name></person-group> (<year>1987</year>) <italic><tp:taxon-name><tp:taxon-name-part taxon-name-part-type="genus">Poa</tp:taxon-name-part></tp:taxon-name></italic> L. In: Valdés B, Talavera S, Galiano EF (Eds) Flora de Andalucía Occidental, vol. 3. Editorial Ketres, Barcelona, 260−265.</mixed-citation></ref><ref id="B12"><mixed-citation xmlns:xlink="http://www.w3.org/1999/xlink" xlink:type="simple">
          <person-group><name name-style="western"><surname>Hernández Cardona</surname><given-names>AM</given-names></name></person-group> (<year>1978</year>) <article-title>Estudio monográfico de los géneros <italic><tp:taxon-name><tp:taxon-name-part taxon-name-part-type="genus">Poa</tp:taxon-name-part></tp:taxon-name></italic> y <italic><tp:taxon-name><tp:taxon-name-part taxon-name-part-type="genus">Bellardiochloa</tp:taxon-name-part></tp:taxon-name></italic> en la Península Ibérica e islas Baleares.</article-title> <source>Dissertationes Botanicae</source> <volume>46</volume>: <fpage>1</fpage>–<lpage>365</lpage>.</mixed-citation></ref></ref-list></tp:taxon-treatment>
