# Supplementary material for: Updated checklist of Poa in the Iberian Peninsula and Balearic Islands
Source: PhytoKeys. 2018 Jul 10;(103):27–60. doi: 10.3897/phytokeys.103.26029 (PMC6050348; doi:10.3897/phytokeys.103.26029)
Supplement: XML Treatment for Poa alpina L., Sp. Pl. 67. 1753 subsp. alpina [file phytokeys.103.26029-treatment17.xml]

<!DOCTYPE tp:taxon-treatment
  PUBLIC "-//TaxonX//DTD Taxonomic Treatment Publishing DTD v0 20100105//EN" "tax-treatment-NSO.dtd">
<tp:taxon-treatment xmlns:tp="http://www.plazi.org/taxpub"><tp:treatment-meta><kwd-group><label>Taxon classification</label><kwd><named-content xmlns:xlink="http://www.w3.org/1999/xlink" content-type="kingdom">Plantae</named-content></kwd><kwd><named-content xmlns:xlink="http://www.w3.org/1999/xlink" content-type="order">Poales</named-content></kwd><kwd><named-content xmlns:xlink="http://www.w3.org/1999/xlink" content-type="family">Poaceae</named-content></kwd></kwd-group><mixed-citation publication-type="journal"><person-group><name><surname>Ortega-Olivencia</surname><given-names>Ana</given-names></name><name><surname>Devesa</surname><given-names>Juan A.</given-names></name></person-group><article-title>Updated checklist of <italic><tp:taxon-name><tp:taxon-name-part taxon-name-part-type="genus" reg="Poa">Poa</tp:taxon-name-part></tp:taxon-name></italic> in the Iberian Peninsula and Balearic Islands</article-title><source>PhytoKeys</source><day>10</day><month>7</month><year>2018</year><volume>2018</volume><issue>103</issue><fpage>27</fpage><lpage>60</lpage><pub-id pub-id-type="doi">10.3897/phytokeys.103.26029</pub-id></mixed-citation></tp:treatment-meta><tp:nomenclature><label>17.</label><tp:taxon-name>
            <tp:taxon-name-part taxon-name-part-type="genus" reg="Poa">Poa</tp:taxon-name-part>
            <tp:taxon-name-part taxon-name-part-type="species" reg="alpina">alpina</tp:taxon-name-part>
            <tp:taxon-name-part taxon-name-part-type="authority">L., Sp. Pl. 67. 1753</tp:taxon-name-part>
            <tp:taxon-name-part taxon-name-part-type="infraspecific-rank">subsp.</tp:taxon-name-part>
            <tp:taxon-name-part taxon-name-part-type="subspecies" reg="alpina">alpina</tp:taxon-name-part>
          </tp:taxon-name><tp:nomenclature-citation-list><tp:nomenclature-citation><tp:taxon-name><tp:taxon-name-part taxon-name-part-type="genus" reg="Poa"/><tp:taxon-name-part taxon-name-part-type="species" reg="alpina"/><tp:taxon-name-part taxon-name-part-type="subspecies" reg="alpina"/></tp:taxon-name><comment><bold>Ill.</bold><xref ref-type="bibr" rid="B29">Soreng and Peterson (2012</xref>: 11, fig. I, A–E), Pignatti (1981: 473). </comment></tp:nomenclature-citation></tp:nomenclature-citation-list></tp:nomenclature><tp:treatment-sec sec-type="material" id="SECID0EGPAK"><title>Type.</title><p>“Habitat in alpibus Lapponicis, Helveticis” (lectotype designated by <xref ref-type="bibr" rid="B25">Soreng 2000</xref>, pg. 254: Herb. Linn. No. 87.2!).</p></tp:treatment-sec><tp:treatment-sec sec-type="Flowering" id="SECID0EQPAK"><title>Flowering.</title><p>June to August (September).</p></tp:treatment-sec><tp:treatment-sec sec-type="ecology" id="SECID0EVPAK"><title>Ecology.</title><p>Pastures in pine forests, fir woods, beeches and bushes, ruderalised hills and rocky plains, on limestone, schist, granite and slate; 1200−3150 m a.s.l.</p></tp:treatment-sec><tp:treatment-sec sec-type="distribution" id="SECID0E1PAK"><title>Distribution.</title><p>Circumboreal: Europe, Asia, N America, locally at low elevations in NW Africa (Morocco). N Spain, Cantabrian Mountains, Pyrenees and the Iberian System. <bold>And. Esp.</bold>: (Av) B Bi Ge Hu L Le Lo Na O P S (Sa) So Te Vi. For a representative list of studied materials, see Suppl. material <xref ref-type="supplementary-material" rid="S1">1</xref>.</p></tp:treatment-sec><tp:treatment-sec sec-type="notes" id="SECID0EGQAK"><title>Notes.</title><p>A characteristic of this species is the size and shape difference of the ligule on the basal leaves and shoots—especially the oldest ones—compared with that of the upper leaves. In the first case, the ligule is tiny, with a more or less complete margin; in the second case, the ligule is noticeably larger, often with an irregular margin and sometimes even split into two or more parts.</p><p>This is a very polymorphic taxon, with four recognised, sometimes intergrading varieties in the territory encompassed by our revision. Plant size, leaf stiffness and panicle contraction can vary extensively depending on altitude, exposure and soil type. The first of these varieties is <bold><italic><tp:taxon-name><tp:taxon-name-part taxon-name-part-type="genus" reg="Poa">Poa</tp:taxon-name-part> <tp:taxon-name-part taxon-name-part-type="species" reg="alpina">alpina</tp:taxon-name-part></tp:taxon-name></italic></bold> var. <bold><italic><tp:taxon-name><tp:taxon-name-part taxon-name-part-type="genus" reg="Poa"/><tp:taxon-name-part taxon-name-part-type="species" reg="alpina">alpina</tp:taxon-name-part></tp:taxon-name></italic></bold> [<italic><tp:taxon-name><tp:taxon-name-part taxon-name-part-type="genus" reg="Poa">Poa</tp:taxon-name-part> <tp:taxon-name-part taxon-name-part-type="species" reg="frigida">frigida</tp:taxon-name-part></tp:taxon-name></italic> Gaudin, Alpina 3: 33. 1808, type: “au-dessous du glacier de Plan-nové; dans la vallée de Bagnes etc.”; <tp:taxon-name><tp:taxon-name-part taxon-name-part-type="genus" reg="Poa">P.</tp:taxon-name-part> <tp:taxon-name-part taxon-name-part-type="species" reg="alpina">alpina</tp:taxon-name-part> <tp:taxon-name-part taxon-name-part-type="infraspecific-rank">var.</tp:taxon-name-part> <tp:taxon-name-part taxon-name-part-type="variety" reg="frigida">frigida</tp:taxon-name-part></tp:taxon-name> (Gaudin) Salisb., Flora 16(2): 473. 1833; <tp:taxon-name><tp:taxon-name-part taxon-name-part-type="genus" reg="Poa">P.</tp:taxon-name-part> <tp:taxon-name-part taxon-name-part-type="species" reg="alpina">alpina</tp:taxon-name-part> <tp:taxon-name-part taxon-name-part-type="infraspecific-rank">var.</tp:taxon-name-part> <tp:taxon-name-part taxon-name-part-type="variety" reg="genuina">genuina</tp:taxon-name-part></tp:taxon-name> Godr. in Gren. &amp; Godr., Fl. France 3: 543. 1855, nom. inval.; <tp:taxon-name><tp:taxon-name-part taxon-name-part-type="genus" reg="Poa">P.</tp:taxon-name-part> <tp:taxon-name-part taxon-name-part-type="species" reg="alpina">alpina</tp:taxon-name-part> <tp:taxon-name-part taxon-name-part-type="infraspecific-rank">var.</tp:taxon-name-part> <tp:taxon-name-part taxon-name-part-type="variety" reg="involucrata">involucrata</tp:taxon-name-part></tp:taxon-name> Lange, Pugill. Pl. Hispan. 47. 1860, <bold>syn. nov.</bold>, type: “In regione alpina Pyren. Hisp. ad Port de Benasque (9 Aug. c. fl.)!”, lectotype designated here: “Herb. Joh. Lange (printed) / Poa alpina var. involucrata nob. / ligulio foliorum omnium truncatis, ver. / -illegible- infer. folio -illegible- tetta / Port de Benasque reg. alp. 9 Aug. 1851. (manuscr.)”: C 10022547, specimen on the left), Fig. <xref ref-type="fig" rid="F5">5</xref>; <italic><tp:taxon-name><tp:taxon-name-part taxon-name-part-type="genus" reg="Poa">P.</tp:taxon-name-part> <tp:taxon-name-part taxon-name-part-type="species" reg="nuriensis">nuriensis</tp:taxon-name-part> <tp:taxon-name-part taxon-name-part-type="subspecies" reg="alpina">alpina</tp:taxon-name-part></tp:taxon-name></italic> Sennen, Bull. Soc. Bot. France 73: 677. 1926, nom. nud., <bold>syn. nov.</bold>; <tp:taxon-name><tp:taxon-name-part taxon-name-part-type="genus" reg="Poa">P.</tp:taxon-name-part> <tp:taxon-name-part taxon-name-part-type="species" reg="alpina">alpina</tp:taxon-name-part> <tp:taxon-name-part taxon-name-part-type="infraspecific-rank">subsp.</tp:taxon-name-part> <tp:taxon-name-part taxon-name-part-type="subspecies" reg="digitata">digitata</tp:taxon-name-part></tp:taxon-name> Beauverd, Bull. Soc. Bot. Genève, sér. 2, 26: 122, fig. 2a–g. 1936, type: “Hab. in locis apricis calidisque valleculae dictae “du Grand Tabuc” ad locum dictum “les Grangettes”, ca. 1800 m alt., supra thermis “Le Monétier de Briançon”, 15 Julii 1933, leg. J. Vergnet et G. Beauverd”; <tp:taxon-name><tp:taxon-name-part taxon-name-part-type="genus" reg="Poa">P.</tp:taxon-name-part> <tp:taxon-name-part taxon-name-part-type="species" reg="badensis">badensis</tp:taxon-name-part> <tp:taxon-name-part taxon-name-part-type="infraspecific-rank">subsp.</tp:taxon-name-part> <tp:taxon-name-part taxon-name-part-type="subspecies" reg="multiflora">multiflora</tp:taxon-name-part></tp:taxon-name> sensu Rivas. Mart., Itinera Geobot. 15: 705. 2002, non <tp:taxon-name><tp:taxon-name-part taxon-name-part-type="genus" reg="Poa">P.</tp:taxon-name-part> <tp:taxon-name-part taxon-name-part-type="species" reg="alpina">alpina</tp:taxon-name-part> <tp:taxon-name-part taxon-name-part-type="infraspecific-rank">var.</tp:taxon-name-part> <tp:taxon-name-part taxon-name-part-type="variety" reg="multiflora">multiflora</tp:taxon-name-part></tp:taxon-name> Gaudin, Fl. Helv. 1: 245. 1828; <italic><tp:taxon-name><tp:taxon-name-part taxon-name-part-type="genus" reg="Poa">P.</tp:taxon-name-part> <tp:taxon-name-part taxon-name-part-type="species" reg="nuriensis">nuriensis</tp:taxon-name-part></tp:taxon-name></italic> Sennen, Pl. Espagne n. 4063. 1916, nom. nud., in sched. (BC 70515; MA 11298), <bold>syn. nov.</bold>]. This circumboreal taxon includes large plants having large, generally delicate, non-rigid leaves with non-thickened margins—or thickened less than 0.05 mm—and developed inflorescences that are only slightly condensed. This variety is typically found in sheltered, less-exposed locations and is widespread throughout the range of the species [<bold>And. Spa.</bold>: (Av) B Bi Ge Hu L Le Lo Na O P S (Sa) So Te Vi].</p><fig id="F5" position="float" orientation="portrait"><label>Figure 5.</label><caption><p>Lectotype of <tp:taxon-name><tp:taxon-name-part taxon-name-part-type="genus" reg="Poa">Poa</tp:taxon-name-part> <tp:taxon-name-part taxon-name-part-type="species" reg="alpina">alpina</tp:taxon-name-part> <tp:taxon-name-part taxon-name-part-type="infraspecific-rank">var.</tp:taxon-name-part> <tp:taxon-name-part taxon-name-part-type="variety" reg="involucrata">involucrata</tp:taxon-name-part></tp:taxon-name> Lange (C 10022547). Reproduced with permission of the Natural History Museum of Denmark.</p></caption><graphic xmlns:xlink="http://www.w3.org/1999/xlink" xlink:href="phytokeys-103-027-g005.jpg" position="float" orientation="portrait" xlink:type="simple" id="oo_216341.jpg"/></fig><p>Under more adverse conditions, the plants are usually small and possess short, stiff leaves with non-thickened, or up to 0.05 mm thick, margins and very contracted panicles. These plants have been designated as <bold><italic><tp:taxon-name><tp:taxon-name-part taxon-name-part-type="genus" reg="Poa">Poa</tp:taxon-name-part> <tp:taxon-name-part taxon-name-part-type="species" reg="alpina">alpina</tp:taxon-name-part></tp:taxon-name></italic></bold> var. <bold><italic><tp:taxon-name><tp:taxon-name-part taxon-name-part-type="genus" reg="Poa"/><tp:taxon-name-part taxon-name-part-type="species" reg="brevifolia">brevifolia</tp:taxon-name-part></tp:taxon-name></italic></bold> (Gaudin) Godr. in Gren. &amp; Godr., Fl. France 3: 543. 1855 [<tp:taxon-name><tp:taxon-name-part taxon-name-part-type="genus" reg="Poa">Poa</tp:taxon-name-part> <tp:taxon-name-part taxon-name-part-type="species" reg="alpina">alpina</tp:taxon-name-part> <tp:taxon-name-part taxon-name-part-type="infraspecific-rank">subsp.</tp:taxon-name-part> <tp:taxon-name-part taxon-name-part-type="subspecies" reg="brevifolia">brevifolia</tp:taxon-name-part></tp:taxon-name> Gaudin, Fl. Helv. 1: 245. 1828, basion., type: “in M. Sempronio ad pylas vallis Ganter”], a variety distributed in mountains of C Europe and extended through the central and eastern Pyrenees [<bold>And. Spa.</bold>: B Hu L]. This pattern of variation is probably clinal and needs to be checked experimentally. The third recognised variety, <bold><italic><tp:taxon-name><tp:taxon-name-part taxon-name-part-type="genus" reg="Poa">Poa</tp:taxon-name-part> <tp:taxon-name-part taxon-name-part-type="species" reg="alpina">alpina</tp:taxon-name-part></tp:taxon-name></italic></bold> var. <bold><italic><tp:taxon-name><tp:taxon-name-part taxon-name-part-type="genus" reg="Poa"/><tp:taxon-name-part taxon-name-part-type="species" reg="molinerii">molinerii</tp:taxon-name-part></tp:taxon-name></italic></bold> (Balb.) Endl., Cat. Horti Vindob. 46. 1842 [<italic><tp:taxon-name><tp:taxon-name-part taxon-name-part-type="genus" reg="Poa">Poa</tp:taxon-name-part> <tp:taxon-name-part taxon-name-part-type="species" reg="molinerii">molinerii</tp:taxon-name-part></tp:taxon-name></italic> Balb., Elenco 85. 1801, basion., type: “Locis saxosis, et siccis prope Tenda reperta est, ac in hortum Taurinensem adlata ab eximio Ignatio MOLINERI, cujus triviale nomen imposui, utpote ejus stirpis inventore”], comprises plants having leaves with whitish, cartilaginous, thickened (0.1–0.15 mm) margins that, together with the middle underside vein, form a clear, visible contrast to the green leaf blade, the latter mostly flat or conduplicate and rigid. This taxon, is distributed in mountains of S and C Europe and, to date, only two populations of <tp:taxon-name><tp:taxon-name-part taxon-name-part-type="genus" reg="Poa">P.</tp:taxon-name-part> <tp:taxon-name-part taxon-name-part-type="species" reg="alpina">alpina</tp:taxon-name-part> <tp:taxon-name-part taxon-name-part-type="infraspecific-rank">var.</tp:taxon-name-part> <tp:taxon-name-part taxon-name-part-type="variety" reg="molinerii">molinerii</tp:taxon-name-part></tp:taxon-name> have been detected for <italic>Flora iberica</italic>, one in <bold>Andorra</bold> (Coll de Ordino, on the way to Casamanya, 2100 m; MA 514862) and the other in <bold>Spain</bold> (Lérida, Clot del Munyidor, 2215 m; BC 877255).</p><p>Finally, <bold><italic><tp:taxon-name><tp:taxon-name-part taxon-name-part-type="genus" reg="Poa">Poa</tp:taxon-name-part> <tp:taxon-name-part taxon-name-part-type="species" reg="alpina">alpina</tp:taxon-name-part></tp:taxon-name></italic></bold> var. <bold><italic><tp:taxon-name><tp:taxon-name-part taxon-name-part-type="genus" reg="Poa"/><tp:taxon-name-part taxon-name-part-type="species" reg="vivipara">vivipara</tp:taxon-name-part></tp:taxon-name></italic></bold> L., Sp. Pl. 67. 1753. [Type: “An haec α. β. sequentis tantum varietas”; Lectotype designated by <xref ref-type="bibr" rid="B25">Soreng 2000</xref>, pg. 254: three left-hand culms, LINN-87.4!; <italic><tp:taxon-name><tp:taxon-name-part taxon-name-part-type="genus" reg="Poa">Poa</tp:taxon-name-part> <tp:taxon-name-part taxon-name-part-type="species" reg="vivipara">vivipara</tp:taxon-name-part></tp:taxon-name></italic> (L.) Willd., Enum. Pl. 103. 1809; <tp:taxon-name><tp:taxon-name-part taxon-name-part-type="genus" reg="Poa">P.</tp:taxon-name-part> <tp:taxon-name-part taxon-name-part-type="species" reg="alpina">alpina</tp:taxon-name-part> <tp:taxon-name-part taxon-name-part-type="infraspecific-rank">subsp.</tp:taxon-name-part> <tp:taxon-name-part taxon-name-part-type="subspecies" reg="vivipara">vivipara</tp:taxon-name-part></tp:taxon-name> (L.) Arcang., Comp. Fl. Ital. 785. 1882; <tp:taxon-name><tp:taxon-name-part taxon-name-part-type="genus" reg="Poa">P.</tp:taxon-name-part> <tp:taxon-name-part taxon-name-part-type="species" reg="alpina">alpina</tp:taxon-name-part> <tp:taxon-name-part taxon-name-part-type="infraspecific-rank">f.</tp:taxon-name-part> <tp:taxon-name-part taxon-name-part-type="form" reg="vivipara">vivipara</tp:taxon-name-part></tp:taxon-name> (L.) B. Boivin, Naturaliste Canad. 94: 628. 1967], includes plants with pseudoviviparous spikelets. This variety, distributed mainly in N and C Europe, Greenland, Iceland and N America, has only been detected in a population in the territory covered by <italic>Flora iberica</italic> (<bold>Spain</bold>: Na), namely, it was collected in the valley of Roncal at 1600 m a.s.l (SEV 97164). The inflorescences of these plants conserved on this sheet show a great contrast of colours: glumes and lemmas of light green and straight or curved, dark green proliferations.</p><p>Another taxon described for the flora of Morocco is <bold><italic><tp:taxon-name><tp:taxon-name-part taxon-name-part-type="genus" reg="Poa">Poa</tp:taxon-name-part> <tp:taxon-name-part taxon-name-part-type="species" reg="alpina">alpina</tp:taxon-name-part></tp:taxon-name></italic></bold> subsp. <bold><italic>stenobotrya</italic></bold> Maire (Bull. Soc. Hist. Nat. Afrique N. 33: 95. 1942), which is distinguished by its linear-lanceolate panicle and the presence of hairs at the base of the lemmas.</p></tp:treatment-sec><tp:treatment-sec><!--Section generated to contain objects referenced in tp:taxon-treatment.--><supplementary-material xmlns:xlink="http://www.w3.org/1999/xlink" id="S1" position="float" orientation="portrait" xlink:type="simple"><label>Supplementary material 1</label><caption><p>List of representative sheets for each province and taxon, excluding type material</p></caption><p>Data type: species data</p><p>Explanation note: The total number of studied sheets is also indicated for each taxon.</p><media xlink:href="phytokeys-103-027-s001.docx" mimetype="application" mime-subtype="octet-stream" position="float" orientation="portrait" xlink:type="simple" id="oo_216342.docx"/><permissions><license license-type="creative-commons-attribution" xlink:href="http://creativecommons.org/licenses/by/4.0/" xlink:type="simple"><license-p>This is an open access article distributed under the terms of the Creative Commons Attribution License (CC BY 4.0), which permits unrestricted use, distribution, and reproduction in any medium, provided the original author and source are credited.</license-p></license></permissions><attrib specific-use="authors">Ana Ortega-Olivencia, Juan A. Devesa</attrib></supplementary-material></tp:treatment-sec><ref-list><ref id="B29"><mixed-citation xmlns:xlink="http://www.w3.org/1999/xlink" xlink:type="simple">
          <person-group><name name-style="western"><surname>Soreng</surname><given-names>RJ</given-names></name><name name-style="western"><surname>Peterson</surname><given-names>PM</given-names></name></person-group> (<year>2012</year>) <article-title>Revision of <italic><tp:taxon-name><tp:taxon-name-part taxon-name-part-type="genus">Poa</tp:taxon-name-part></tp:taxon-name></italic> L. (<tp:taxon-name><tp:taxon-name-part taxon-name-part-type="family">Poaceae</tp:taxon-name-part></tp:taxon-name>, <tp:taxon-name><tp:taxon-name-part taxon-name-part-type="subfamily">Pooideae</tp:taxon-name-part></tp:taxon-name>, <tp:taxon-name><tp:taxon-name-part taxon-name-part-type="tribe">Poeae</tp:taxon-name-part></tp:taxon-name>, <tp:taxon-name><tp:taxon-name-part taxon-name-part-type="subtribe">Poinae</tp:taxon-name-part></tp:taxon-name>) in Mexico: New records, re-evaluation of <italic><tp:taxon-name><tp:taxon-name-part taxon-name-part-type="genus">P.</tp:taxon-name-part> <tp:taxon-name-part taxon-name-part-type="species">ruprechtii</tp:taxon-name-part></tp:taxon-name></italic>, and two new species, <italic><tp:taxon-name><tp:taxon-name-part taxon-name-part-type="genus">P.</tp:taxon-name-part> <tp:taxon-name-part taxon-name-part-type="species">palmeri</tp:taxon-name-part></tp:taxon-name></italic> and <italic><tp:taxon-name><tp:taxon-name-part taxon-name-part-type="genus">P.</tp:taxon-name-part> <tp:taxon-name-part taxon-name-part-type="species">wendtii</tp:taxon-name-part></tp:taxon-name></italic>.</article-title> <source>PhytoKeys</source> <volume>15</volume>(<issue>0</issue>): <fpage>1</fpage>–<lpage>104</lpage>. <ext-link xlink:type="simple" ext-link-type="doi" xlink:href="10.3897/phytokeys.15.3084">https://doi.org/10.3897/phytokeys.15.3084</ext-link></mixed-citation></ref><ref id="B25"><mixed-citation xmlns:xlink="http://www.w3.org/1999/xlink" xlink:type="simple">
          <person-group><name name-style="western"><surname>Soreng</surname><given-names>RJ</given-names></name></person-group> (<year>2000</year>) <italic><tp:taxon-name><tp:taxon-name-part taxon-name-part-type="genus">Poa.</tp:taxon-name-part></tp:taxon-name></italic> In Cafferty S, Jarvis CE, Turland NJ (Eds) Typification of Linnaean plant names in the <tp:taxon-name><tp:taxon-name-part taxon-name-part-type="family">Poaceae</tp:taxon-name-part></tp:taxon-name> (<tp:taxon-name><tp:taxon-name-part taxon-name-part-type="family">Gramineae</tp:taxon-name-part></tp:taxon-name>). Taxon 49(2): 239−260.</mixed-citation></ref></ref-list></tp:taxon-treatment>
